# Supplementary material for: Tetra­kis(μ-2-iodo­benzoato-κ2 O:O′)bis­[aqua­copper(II)]
Source: Acta Crystallogr Sect E Struct Rep Online. 2012 Mar 14;68(Pt 4):m409–10. doi: 10.1107/S1600536812010367 (PMC3343818; doi:10.1107/S1600536812010367)
Supplement: Supplementary file 2 [file e-68-0m409-Isup2.hkl]

#
# h,k,l, Fc-squared, Fo-squared, sigma(Fo-squared) and status flag
#
data_I
_shelx_title ' TOM5_0m in P-1'
_shelx_refln_list_code          4
_shelx_F_calc_maximum      278.30
_exptl_crystal_F_000       538.00
_reflns_d_resolution_high  0.7474
 
loop_
 _symmetry_equiv_pos_as_xyz
 'x, y, z'
 '-x, -y, -z'
 
_cell_length_a     7.3563
_cell_length_b    10.7448
_cell_length_c    10.9066
_cell_angle_alpha  83.167
_cell_angle_beta   72.779
_cell_angle_gamma  77.227
 
_shelx_F_squared_multiplier     1.000
 
loop_
 _refln_index_h
 _refln_index_k
 _refln_index_l
 _refln_F_squared_calc
 _refln_F_squared_meas
 _refln_F_squared_sigma
 _refln_observed_status
   1   0   0     6175.76     6318.17     85.36 o
   2   0   0    15154.08    15303.08    207.07 o
   3   0   0     2174.48     2155.46     37.07 o
   4   0   0     2928.82     2778.09     45.28 o
   5   0   0     7355.16     7299.33    119.06 o
   6   0   0     2908.40     2746.19     58.25 o
   7   0   0     8899.43     8972.79    164.75 o
   8   0   0       66.11       55.94     10.82 o
   9   0   0      993.67      979.30     37.80 o
  -9   1   0     4340.22     4285.99    145.73 o
  -8   1   0      682.15      685.78     29.31 o
  -7   1   0      679.40      720.95     24.31 o
  -6   1   0       87.35       91.58     14.21 o
  -5   1   0     3481.50     3585.55     86.08 o
  -4   1   0    10751.87    10740.95    132.41 o
  -3   1   0     1516.26     1393.80     21.26 o
  -2   1   0    15526.45    15229.50    179.13 o
  -1   1   0      650.62      720.70     11.65 o
   1   1   0     3615.53     3817.32     46.81 o
   2   1   0     6059.29     6317.66     71.22 o
   3   1   0     8766.51     8838.12    110.34 o
   4   1   0     1000.01      923.22     16.42 o
   5   1   0      604.48      574.85     13.73 o
   6   1   0     1117.56     1091.57     29.52 o
   7   1   0      527.29      546.13     20.93 o
   8   1   0     1986.72     1917.89     55.39 o
   9   1   0      468.42      500.31     26.53 o
  -8   2   0     2204.21     2112.93     58.68 o
  -7   2   0        0.14       48.95     14.23 o
  -6   2   0     1488.48     1537.01     32.22 o
  -5   2   0      264.93      259.29     10.26 o
  -4   2   0      987.59      998.39     18.24 o
  -3   2   0     4320.83     4117.47     51.03 o
  -2   2   0     3097.70     3201.27     36.00 o
  -1   2   0    16035.48    15922.18    225.12 o
   0   2   0       25.16       44.24      2.66 o
   1   2   0      251.06      323.94      6.17 o
   2   2   0     1264.74     1421.27     17.22 o
   3   2   0     6606.86     6450.97    103.66 o
   4   2   0     2759.82     2502.83     33.20 o
   5   2   0    11070.27    11103.99    146.79 o
   6   2   0     7111.63     6786.47    125.37 o
   7   2   0        4.22       17.36      6.10 o
   8   2   0        6.76       17.22      8.40 o
   9   2   0      112.17      118.38     15.71 o
  -8   3   0       19.80       50.28     15.30 o
  -7   3   0        0.02        3.25      6.12 o
  -6   3   0     6978.36     6903.93    110.77 o
  -5   3   0     9413.66     9046.03    139.87 o
  -4   3   0     5613.00     5675.66     77.34 o
  -3   3   0     9293.77     9077.07    103.08 o
  -2   3   0        8.94        3.33      1.72 o
  -1   3   0     5481.70     5619.80     70.85 o
   0   3   0      523.11      619.78     10.00 o
   1   3   0    77451.71    67089.68   1416.88 o
   2   3   0     4334.15     4495.30     58.53 o
   3   3   0    10087.30    10287.18    108.44 o
   4   3   0     4653.46     4680.17    103.35 o
   5   3   0       40.76       39.04      3.42 o
   6   3   0     2222.52     2156.97     51.21 o
   7   3   0     1021.25     1044.39     31.65 o
   8   3   0     9041.56     8780.98    236.82 o
   9   3   0       34.09       21.49     10.04 o
  -8   4   0     4333.60     4196.36    145.00 o
  -7   4   0     1721.16     1737.23     52.28 o
  -6   4   0      903.91      929.28     28.58 o
  -5   4   0       18.58       30.33      6.59 o
  -4   4   0       18.15       33.18      5.15 o
  -3   4   0     9120.85     9163.81    104.53 o
  -2   4   0     1996.64     2275.78     32.42 o
  -1   4   0    17523.45    17155.21    214.21 o
   0   4   0     1372.35     1505.43     23.00 o
   1   4   0     6916.33     7206.23    156.06 o
   2   4   0      742.17      749.36     13.46 o
   3   4   0      284.46      310.57      7.23 o
   4   4   0     5164.71     5114.40     64.09 o
   5   4   0        0.95       10.47      2.99 o
   6   4   0      603.94      595.38     28.84 o
   7   4   0     1014.11      992.62     36.24 o
   8   4   0       22.14       44.07     16.74 o
   9   4   0     2363.30     2262.67     73.59 o
  -7   5   0     2058.90     2002.90     59.19 o
  -6   5   0      288.73      300.44     15.70 o
  -5   5   0     3221.78     3165.95     67.89 o
  -4   5   0        1.07       17.75      4.90 o
  -3   5   0       23.88       25.18      2.67 o
  -2   5   0     2658.87     2524.00     33.45 o
  -1   5   0      593.37      565.84     11.77 o
   0   5   0    27858.71    27049.57    335.67 o
   1   5   0     6084.76     6545.96     93.04 o
   2   5   0      663.02      556.36     10.88 o
   3   5   0     1389.88     1478.69     22.96 o
   4   5   0     3333.21     3442.04     41.39 o
   5   5   0     6000.45     5670.79     84.04 o
   6   5   0     1794.87     1784.65     44.86 o
   7   5   0     6267.78     6130.63    155.01 o
   8   5   0      115.26      119.60     14.84 o
   9   5   0      499.87      465.61     39.35 o
  -7   6   0      201.97      224.84     17.77 o
  -6   6   0       93.48       88.99     12.10 o
  -5   6   0     1816.33     1898.75     46.71 o
  -4   6   0     7322.79     7076.60    134.09 o
  -3   6   0     3707.67     3622.48     61.62 o
  -2   6   0    15850.96    15318.52    200.84 o
  -1   6   0      117.40      132.42      9.41 o
   0   6   0        1.82       14.50      3.74 o
   1   6   0       25.03       30.37      8.88 o
   2   6   0    19219.14    19760.04    242.87 o
   3   6   0     5902.21     6043.49     83.65 o
   4   6   0     6181.91     6128.35     77.44 o
   5   6   0     6325.30     6302.89    126.73 o
   6   6   0      722.49      734.08     23.60 o
   7   6   0        0.91       12.42      7.74 o
   8   6   0        3.12        3.64     13.12 o
   9   6   0     2416.21     2557.60    107.11 o
  -7   7   0     1265.93     1254.76     65.58 o
  -6   7   0     1519.57     1491.54     48.23 o
  -5   7   0     1125.22     1134.44     33.42 o
  -4   7   0     1070.18     1026.08     29.91 o
  -3   7   0      690.12      666.91     17.97 o
  -2   7   0      748.92      705.64     18.01 o
  -1   7   0     2127.58     2232.49     37.67 o
   0   7   0     7069.54     7257.74    113.87 o
   1   7   0      778.17      815.93     16.12 o
   2   7   0     2420.70     2502.82     44.34 o
   3   7   0      348.01      331.95     10.67 o
   4   7   0       83.28       95.95      6.19 o
   5   7   0     4339.40     4218.77     86.62 o
   6   7   0     1253.37     1233.64     35.16 o
   7   7   0      731.44      719.19     45.91 o
   8   7   0       48.97       29.88     16.76 o
  -6   8   0     2168.36     2111.65     62.63 o
  -5   8   0     2025.67     1982.52     57.58 o
  -4   8   0     2852.74     2900.75     65.08 o
  -3   8   0     2387.81     2418.14     46.80 o
  -2   8   0       56.52       66.31      6.25 o
  -1   8   0      312.47      304.44     11.08 o
   0   8   0        0.34       10.50      3.76 o
   1   8   0    10467.04    10510.81    175.97 o
   2   8   0     2056.35     2046.22     49.75 o
   3   8   0     3143.64     3156.12     52.62 o
   4   8   0     1660.06     1758.32     33.06 o
   5   8   0      315.55      308.86     22.22 o
   6   8   0      995.01     1018.49     37.29 o
   7   8   0      837.90      868.56     51.73 o
   8   8   0     5334.42     5051.08    174.15 o
  -5   9   0      353.54      327.83     20.63 o
  -4   9   0       43.41       49.66      9.23 o
  -3   9   0     3753.25     3746.94     66.79 o
  -2   9   0       74.18       74.84      7.14 o
  -1   9   0     7801.71     7665.26    148.69 o
   0   9   0      568.41      592.03     21.25 o
   1   9   0     1051.72     1054.02     30.16 o
   2   9   0      308.00      309.81     14.58 o
   3   9   0     2386.38     2454.78     55.68 o
   4   9   0     3154.30     3217.83    175.24 o
   5   9   0     1274.49     1302.64     43.00 o
   6   9   0     4806.46     5059.64    347.21 o
   7   9   0       65.22       56.84     17.49 o
   8   9   0      243.01      274.71     31.33 o
  -5  10   0     1599.28     1642.49     52.70 o
  -4  10   0      179.32      176.78     14.88 o
  -3  10   0     2158.73     2114.71     47.66 o
  -2  10   0      237.22      236.97     11.17 o
  -1  10   0       31.92       33.50      6.86 o
   0  10   0     2900.44     2897.96     65.91 o
   1  10   0      832.40      815.00     26.79 o
   2  10   0     1530.78     1518.19     40.32 o
   3  10   0      216.84      231.40     15.05 o
   4  10   0        3.91       67.42     39.71 o
   5  10   0     1128.21     1262.57     43.13 o
   6  10   0      150.47      173.05     17.77 o
   7  10   0     1281.27     1281.72     64.85 o
  -4  11   0     1353.47     1347.14     45.11 o
  -3  11   0     1650.91     1552.05     75.05 o
  -2  11   0     4231.97     4408.11    110.20 o
  -1  11   0      177.41      178.75     13.37 o
   0  11   0        1.38       48.19      9.44 o
   1  11   0        4.11        6.56      5.50 o
   2  11   0     6731.20     6765.73    135.78 o
   3  11   0     3234.10     3138.12     81.91 o
   4  11   0     1971.41     1895.25     84.52 o
   5  11   0     3037.67     3259.30    125.33 o
   6  11   0       90.98       92.96     14.16 o
   7  11   0        0.66       -0.73     13.84 o
  -3  12   0       25.51       29.88     13.84 o
  -2  12   0      483.10      489.41     25.75 o
  -1  12   0       46.07       63.27     14.94 o
   0  12   0     3716.78     3581.60     80.97 o
   1  12   0      889.57      937.19     31.38 o
   2  12   0      990.36      971.35     36.83 o
   3  12   0      346.44      352.90     21.50 o
   4  12   0      111.06      107.84     21.86 o
   5  12   0     1256.86     1323.98     68.49 o
   6  12   0        1.76       -5.83     10.93 o
  -2  13   0      394.49      375.71     23.44 o
  -1  13   0      171.80      177.70     20.77 o
   0  13   0      100.00      100.89     13.91 o
   1  13   0     1277.60     1304.45     46.29 o
   2  13   0       64.54       73.95     12.24 o
   3  13   0      886.00      915.20     56.11 o
   4  13   0       58.20       61.21     18.22 o
   5  13   0       35.70       47.36     17.49 o
   1  14   0      248.85      237.57     19.19 o
   2  14   0       27.52       37.61     10.48 o
   3  14   0     1059.69     1181.89     67.04 o
  -2 -14   1        5.08       25.50     14.57 o
  -1 -14   1      218.49      211.11     18.24 o
  -5 -13   1      220.66      240.46     29.88 o
  -4 -13   1       63.75       64.85     18.95 o
  -3 -13   1     1303.07     1425.99     73.59 o
  -2 -13   1     3202.59     3280.57     88.46 o
  -1 -13   1       12.97       20.82      8.49 o
   0 -13   1      848.19      963.53     38.36 o
   1 -13   1       96.14       96.49     13.88 o
   2 -13   1      202.98      193.88     18.29 o
  -6 -12   1      764.56      836.50     52.46 o
  -5 -12   1      329.74      339.56     32.79 o
  -4 -12   1      583.58      696.60     46.63 o
  -3 -12   1      963.37      872.21     53.19 o
  -2 -12   1       47.68       61.32     10.64 o
  -1 -12   1     1244.24     1211.93     92.90 o
   0 -12   1      597.70      620.37     28.80 o
   1 -12   1      501.97      542.16     36.80 o
   2 -12   1      452.14      450.51     24.72 o
   3 -12   1      109.67      108.99     23.68 o
  -6 -11   1      555.66      617.73     30.39 o
  -5 -11   1      622.17      619.00     55.38 o
  -4 -11   1     1351.26     1468.25     70.68 o
  -3 -11   1     6338.65     6364.13    213.50 o
  -2 -11   1        8.74        1.39      5.52 o
  -1 -11   1      197.64      231.09     16.46 o
   0 -11   1      528.70      540.97     21.99 o
   1 -11   1     3363.04     3227.44     82.49 o
   2 -11   1      171.59      166.11     12.77 o
   3 -11   1     4339.46     4281.55    108.07 o
   4 -11   1      839.47      871.15     38.25 o
  -7 -10   1      340.58      364.33     34.98 o
  -6 -10   1     3482.94     3573.67     91.96 o
  -5 -10   1     2227.40     2289.30     64.87 o
  -4 -10   1       93.35       98.08     13.37 o
  -3 -10   1       43.81       58.89     25.50 o
  -2 -10   1     1359.20     1442.53     38.66 o
  -1 -10   1     6235.51     6470.30    169.98 o
   0 -10   1        8.26       18.11     12.39 o
   1 -10   1     3724.42     3776.55     97.92 o
   2 -10   1      395.08      395.72     18.17 o
   3 -10   1       32.08       45.69      6.42 o
   4 -10   1      167.35      196.62     23.32 o
   5 -10   1      518.88      553.73     27.39 o
  -8  -9   1      468.22      419.71     39.35 o
  -7  -9   1      178.34      189.45     29.88 o
  -6  -9   1        6.16       14.48      8.21 o
  -5  -9   1     1677.92     1827.34     54.62 o
  -4  -9   1      118.24      109.32     13.40 o
  -3  -9   1     2769.15     2769.58    119.21 o
  -2  -9   1     1287.61     1358.82     35.72 o
   0  -9   1     3294.68     3317.24     72.09 o
   1  -9   1      612.78      630.58     22.62 o
   2  -9   1     8492.59     8271.71    132.67 o
   3  -9   1      122.43      143.06      9.27 o
   4  -9   1      126.52      147.69     30.97 o
   5  -9   1      299.56      289.39     19.59 o
   6  -9   1      758.60      742.98     33.19 o
  -8  -8   1      207.70      203.30     30.60 o
  -7  -8   1     2035.58     1918.57     84.52 o
  -6  -8   1      390.72      395.57     33.88 o
  -5  -8   1      218.50      230.64     14.25 o
  -4  -8   1      914.87      969.53     29.17 o
  -3  -8   1     2120.25     2077.28     37.17 o
  -2  -8   1    19990.33    20705.05    640.96 o
  -1  -8   1      123.41      152.66     13.04 o
   0  -8   1     3915.44     4059.02     94.13 o
   1  -8   1      861.01      863.40     26.11 o
   2  -8   1     2352.55     2355.58     44.54 o
   3  -8   1     1209.97     1189.96     31.87 o
   4  -8   1     6117.11     5896.14    117.19 o
   5  -8   1     5450.79     5252.78    123.33 o
   6  -8   1      292.02      281.91     19.59 o
  -8  -7   1       71.19       65.58     20.40 o
  -7  -7   1     2412.11     2412.60     98.37 o
  -6  -7   1     1743.91     1783.95     43.47 o
  -5  -7   1     2258.88     2207.29     42.10 o
  -4  -7   1     4989.93     5042.97     89.82 o
  -3  -7   1      222.39      254.62     12.81 o
  -2  -7   1      362.17      383.02     13.58 o
  -1  -7   1      500.04      547.89     12.57 o
   0  -7   1     8621.88     8829.71    165.05 o
   1  -7   1      715.42      698.41     17.74 o
   2  -7   1     6017.78     5987.18     96.94 o
   3  -7   1     1208.38     1234.64     27.27 o
   4  -7   1      479.61      483.49     15.45 o
   5  -7   1        4.77       16.10      8.06 o
   6  -7   1       14.80       30.52      9.10 o
   7  -7   1     1643.41     1603.71     52.72 o
  -8  -6   1      950.83      936.42     36.51 o
  -7  -6   1     1021.89      962.13     45.24 o
  -6  -6   1        2.80        8.47      5.15 o
  -5  -6   1       71.35       80.58      7.01 o
  -4  -6   1     4294.79     4199.98    147.27 o
  -3  -6   1     1822.14     1938.13     31.11 o
  -2  -6   1     3347.42     3530.59     74.53 o
  -1  -6   1      352.89      419.14     14.80 o
   0  -6   1       46.31       48.32      3.35 o
   1  -6   1     6934.05     6912.92     76.61 o
   2  -6   1     1234.54     1224.38     18.97 o
   3  -6   1    11516.37    11452.20    176.94 o
   4  -6   1     1559.14     1584.86     33.44 o
   5  -6   1      388.94      410.82     17.75 o
   6  -6   1      118.37      151.23     15.46 o
   7  -6   1      357.88      330.63     38.98 o
  -9  -5   1       15.52       16.10     10.78 o
  -8  -5   1     4014.12     3995.15     97.47 o
  -7  -5   1     1548.42     1598.21     41.85 o
  -6  -5   1     8930.03     8464.48    182.48 o
  -5  -5   1     6642.32     6409.06    191.10 o
  -4  -5   1       24.88       39.41      3.67 o
  -3  -5   1     1750.72     1778.63     30.20 o
  -2  -5   1      929.57      814.55     15.50 o
  -1  -5   1    60936.85    58337.25    843.73 o
   0  -5   1     2165.38     2302.13     31.24 o
   1  -5   1    13486.20    13496.27    151.56 o
   2  -5   1     5796.98     5844.13     71.66 o
   3  -5   1      158.21      153.63      5.18 o
   4  -5   1      787.52      748.50     15.38 o
   5  -5   1     5108.12     5043.58    100.72 o
   6  -5   1     9996.20     9722.93    234.51 o
   7  -5   1      325.30      287.26     19.58 o
  -9  -4   1      162.55      181.17     19.50 o
  -8  -4   1      666.19      660.17     29.54 o
  -7  -4   1       90.97       86.75     10.18 o
  -6  -4   1      976.56      939.15     27.72 o
  -5  -4   1     2118.74     2120.18     38.84 o
  -4  -4   1     1857.84     1756.96     24.89 o
  -3  -4   1    14578.37    14315.23    186.01 o
  -2  -4   1       51.23       71.29      3.30 o
  -1  -4   1     6992.72     7195.20     90.49 o
   0  -4   1        1.86       24.00      3.25 o
   1  -4   1     5869.59     6064.12     69.80 o
   2  -4   1     7217.78     7298.16     83.91 o
   3  -4   1      881.98      786.05     14.03 o
   4  -4   1     2226.34     2166.04     32.03 o
   5  -4   1      315.53      328.89     11.53 o
   6  -4   1        3.04       17.35      4.84 o
   7  -4   1     1586.65     1573.91     48.92 o
   8  -4   1      237.87      296.57     28.42 o
  -9  -3   1     1235.75     1270.51     45.31 o
  -8  -3   1        2.71       34.30     10.33 o
  -7  -3   1     1727.49     1699.14     43.13 o
  -6  -3   1      261.17      233.02     13.02 o
  -5  -3   1      189.95      235.93     17.82 o
  -4  -3   1      831.42      791.84     18.21 o
  -3  -3   1     4014.05     3883.06     46.02 o
  -2  -3   1     8787.01     8899.86    138.92 o
  -1  -3   1     6202.26     6597.25     74.82 o
   0  -3   1     2243.69     2135.31     28.57 o
   1  -3   1       14.39       33.93      4.02 o
   2  -3   1     3255.15     3319.72     53.83 o
   3  -3   1     3242.11     3227.98     39.34 o
   4  -3   1    14006.61    13773.59    163.12 o
   5  -3   1     7122.52     7140.59    112.19 o
   6  -3   1      335.36      351.90     12.97 o
   7  -3   1      285.93      283.18     12.60 o
   8  -3   1       15.02       39.35     13.84 o
  -9  -2   1      347.07      373.57     24.22 o
  -8  -2   1       66.98       68.87     12.24 o
  -7  -2   1     2455.15     2488.59     95.03 o
  -6  -2   1     4454.75     4240.04     84.32 o
  -5  -2   1     9821.04     9228.84    164.96 o
  -4  -2   1    13523.44    12904.58    153.69 o
  -3  -2   1     1498.99     1656.00     21.20 o
  -2  -2   1       38.28       47.09      4.21 o
  -1  -2   1      313.30      387.97      6.40 o
   0  -2   1    52018.81    46700.02    628.36 o
   1  -2   1     5527.54     5568.24     63.09 o
   2  -2   1    23295.30    22190.17    276.98 o
   3  -2   1    12746.20    12863.38    144.28 o
   4  -2   1      832.74      920.27     14.76 o
   5  -2   1      187.92      189.95      9.82 o
   6  -2   1     2328.76     2321.30     48.06 o
   7  -2   1    12246.04    12079.11    186.57 o
   8  -2   1        1.47        2.83      6.83 o
  -9  -1   1     2971.04     3023.14     81.15 o
  -8  -1   1      822.20      820.90     32.98 o
  -7  -1   1     2023.54     2008.35     48.15 o
  -6  -1   1     1228.12     1204.26     43.16 o
  -5  -1   1       37.05       44.32      6.84 o
  -4  -1   1     2890.73     2879.05     41.74 o
  -3  -1   1      524.91      655.91     11.20 o
  -2  -1   1    29975.18    28435.57    360.45 o
  -1  -1   1     1187.60     1256.63     16.60 o
   0  -1   1     5193.53     5129.07     63.69 o
   1  -1   1       65.08       92.66      6.84 o
   2  -1   1      399.37      420.79      6.75 o
   3  -1   1     4282.67     4174.27     46.88 o
   4  -1   1      210.44      221.19      9.97 o
   5  -1   1     4068.40     3945.22     56.70 o
   6  -1   1      843.56      876.74     24.51 o
   7  -1   1     1122.65     1101.89     44.10 o
   8  -1   1     2074.44     2132.29     68.13 o
   9  -1   1       21.14       18.99      9.23 o
  -9   0   1      247.52      255.76     28.42 o
  -8   0   1     1310.28     1284.37     51.37 o
  -7   0   1      160.64      164.74     12.55 o
  -6   0   1     6482.79     6368.16    214.60 o
  -5   0   1     1130.17     1213.30     25.26 o
  -4   0   1       17.39       43.45      3.45 o
  -3   0   1      402.42      385.04     12.49 o
  -2   0   1       71.05       66.18      2.70 o
  -1   0   1    29388.30    26287.68    479.17 o
   0   0   1     2443.70     1340.01     52.46 o
   1   0   1     2656.78     2633.67     29.83 o
   2   0   1     1097.20     1169.12     14.90 o
   3   0   1      956.79      964.32     14.18 o
   4   0   1     1795.09     1794.19     22.51 o
   5   0   1     7126.83     7075.72     99.17 o
   6   0   1    10316.53     9950.69    178.53 o
   7   0   1      101.28      118.67     10.63 o
   8   0   1     2733.92     2754.10     71.36 o
   9   0   1      117.43      107.81     14.68 o
  -8   1   1     1422.86     1434.34     46.06 o
  -7   1   1      301.68      290.71     15.52 o
  -6   1   1      802.41      845.82     25.36 o
  -5   1   1     5484.70     5265.82     99.38 o
  -4   1   1    10431.45    10316.90    140.61 o
  -3   1   1    33207.64    31317.02    430.46 o
  -2   1   1     2204.10     2435.14     32.69 o
  -1   1   1    18233.79    17823.61    224.63 o
   0   1   1     1178.13     1274.84     23.06 o
   1   1   1    14868.17    14715.51    182.31 o
   2   1   1    10435.31    10334.08    114.70 o
   3   1   1    19600.38    18872.51    233.70 o
   4   1   1    19981.64    20305.42    380.18 o
   5   1   1     1097.92     1140.51     23.70 o
   6   1   1      266.31      339.99     18.99 o
   7   1   1      141.29      146.40     11.43 o
   8   1   1     3601.61     3574.03     76.83 o
   9   1   1       49.00       67.77     12.62 o
  -8   2   1     1165.67     1156.56     40.10 o
  -7   2   1     1065.04     1050.47     35.78 o
  -6   2   1     2955.92     2968.36     79.44 o
  -5   2   1     3004.56     3025.86     52.68 o
  -4   2   1     1618.64     1598.09     26.13 o
  -3   2   1      173.49      151.10      5.35 o
  -2   2   1     1527.67     1649.68     22.07 o
  -1   2   1    38024.14    35293.21    428.23 o
   0   2   1     5077.69     5287.00     74.05 o
   1   2   1     3310.64     3523.33     39.77 o
   2   2   1      258.30      308.90      9.94 o
   3   2   1      181.37      153.90      5.92 o
   4   2   1     9425.69     9778.02    183.76 o
   5   2   1     3425.60     3585.20     46.69 o
   6   2   1     4346.18     4189.04    122.21 o
   7   2   1       45.23       55.79     10.89 o
   8   2   1      846.97      805.61     27.48 o
   9   2   1      968.91      959.05     37.33 o
  -8   3   1       80.40       85.25     18.95 o
  -7   3   1     1426.92     1410.01     47.36 o
  -6   3   1     1729.21     1685.59     40.18 o
  -5   3   1     5907.04     5741.46     92.79 o
  -4   3   1     7147.48     7314.38    105.25 o
  -3   3   1      209.32      206.28     10.37 o
  -2   3   1     1034.99     1144.03     16.53 o
  -1   3   1       42.40       59.72      4.62 o
   0   3   1    20107.04    19412.24    241.57 o
   1   3   1      130.45      112.90      4.30 o
   2   3   1    19400.52    19153.67    229.15 o
   3   3   1     6501.37     6442.65     81.30 o
   4   3   1       65.92       90.27      4.17 o
   5   3   1       55.09       68.18      6.85 o
   6   3   1     1898.02     1954.91     55.43 o
   7   3   1    11397.44    10895.08    414.74 o
   8   3   1      368.84      336.09     17.32 o
   9   3   1     3666.03     3814.25     94.98 o
  -7   4   1     2938.48     2838.14    104.20 o
  -6   4   1     1983.79     1860.07     45.93 o
  -5   4   1        9.22       18.77      4.26 o
  -4   4   1     1836.75     1800.12     43.54 o
  -3   4   1     2027.67     2001.97     26.22 o
  -2   4   1    25137.29    24203.15    288.47 o
  -1   4   1     1656.93     1750.66     24.95 o
   0   4   1     9503.60     9361.53    116.43 o
   1   4   1     1960.30     1883.11     25.55 o
   2   4   1     1766.40     1818.67     23.00 o
   3   4   1     5805.65     5826.75     67.55 o
   4   4   1     6765.16     7044.78     84.74 o
   5   4   1    15166.28    14938.67    176.37 o
   6   4   1      354.29      357.42     15.31 o
   7   4   1     2516.91     2610.06     70.07 o
   8   4   1      182.13      189.53     17.31 o
   9   4   1      726.63      765.67     32.93 o
  -7   5   1      262.56      248.47     26.23 o
  -6   5   1     3947.96     3938.20    125.33 o
  -5   5   1      179.16      205.85     12.19 o
  -4   5   1     5110.36     5178.15    100.78 o
  -3   5   1      358.94      349.26      9.91 o
  -2   5   1        6.34       11.75      2.44 o
  -1   5   1     3837.66     3985.11     55.73 o
   0   5   1     2936.46     3069.29     43.71 o
   1   5   1     2351.01     2202.81     30.78 o
   2   5   1     1137.50     1158.47     18.38 o
   3   5   1      626.97      686.31     11.43 o
   4   5   1     2145.61     2113.84     31.39 o
   5   5   1     1697.26     1660.20     30.09 o
   6   5   1     3793.79     3668.95    102.84 o
   7   5   1     2193.56     2287.40     52.76 o
   8   5   1      669.99      669.32     28.94 o
   9   5   1       62.81       40.81     16.76 o
  -7   6   1        2.21        8.74     10.93 o
  -6   6   1      445.88      441.58     39.35 o
  -5   6   1     2943.10     2860.90     63.94 o
  -4   6   1     3467.08     3424.02    127.45 o
  -3   6   1    15970.31    15754.14    238.84 o
  -2   6   1        3.10       49.38     15.25 o
  -1   6   1     3410.80     3534.85     50.97 o
   0   6   1      669.27      731.06     14.04 o
   1   6   1    11745.51    11076.87    146.50 o
   2   6   1     2879.42     2738.12     50.48 o
   3   6   1    12179.01    12404.45    146.67 o
   4   6   1    16056.75    16229.21    227.34 o
   5   6   1       43.18       66.17      5.31 o
   6   6   1      544.45      563.07     35.85 o
   8   6   1     4720.82     4577.45    158.12 o
   9   6   1      316.24      344.66     34.25 o
  -6   7   1     2274.09     2283.69     65.05 o
  -5   7   1     3986.50     3982.39     97.05 o
  -4   7   1       29.92       42.92     12.35 o
  -3   7   1        8.60       32.50      9.51 o
  -2   7   1      558.43      572.56     15.81 o
  -1   7   1    15548.97    15260.96    213.75 o
   0   7   1     4594.05     4700.65     66.38 o
   1   7   1     8559.39     8458.83    114.26 o
   2   7   1     3075.72     3075.86     60.51 o
   3   7   1       56.67       72.66      9.70 o
   4   7   1     2051.28     2101.07     32.01 o
   5   7   1       66.50       66.16      7.44 o
   6   7   1     4106.96     4205.98     99.95 o
   7   7   1      112.72      121.69     21.86 o
   8   7   1     1212.65     1227.07     63.39 o
   9   7   1       29.93       25.50     16.76 o
  -6   8   1      546.63      522.42     26.44 o
  -5   8   1     1284.08     1285.71     43.05 o
  -4   8   1      306.85      313.04     17.84 o
  -3   8   1     1636.10     1607.94     33.91 o
  -2   8   1       98.31      117.42      7.63 o
  -1   8   1      254.96      252.61      9.97 o
   0   8   1     2192.62     2342.63     52.93 o
   1   8   1        7.49       20.37      4.26 o
   2   8   1     6371.03     6401.68     95.04 o
   3   8   1      282.76      287.66     10.36 o
   4   8   1     1063.23     1105.66     25.40 o
   5   8   1      532.46      553.12     24.72 o
   6   8   1      273.92      319.32     20.07 o
   7   8   1     3895.40     3966.11    139.17 o
   8   8   1      105.23      114.40     22.59 o
  -5   9   1        8.60        0.70      5.91 o
  -4   9   1      979.90     1002.67     35.79 o
  -3   9   1      914.25      916.67     23.55 o
  -2   9   1     9928.02     9944.34    156.49 o
  -1   9   1       37.31       46.92      5.50 o
   0   9   1     2921.19     2879.98    109.50 o
   1   9   1      474.87      486.44     18.73 o
   2   9   1     1640.42     1643.84     43.11 o
   3   9   1     1546.38     1531.68     42.60 o
   4   9   1     3220.19     3193.02     84.03 o
   5   9   1     9130.07     9281.44    212.04 o
   6   9   1        0.22       17.51     16.76 o
   7   9   1     1303.34     1377.90     66.31 o
   8   9   1      286.41      314.78     33.52 o
  -5  10   1      447.36      493.11     26.04 o
  -4  10   1     4184.23     4168.98    102.09 o
  -3  10   1       59.70       65.08      9.96 o
  -2  10   1      160.03      160.32      9.44 o
  -1  10   1       41.07       50.89      7.90 o
   0  10   1     2484.43     2474.08     74.00 o
   1  10   1     2477.12     2413.13     56.92 o
   2  10   1     2766.61     2913.28     87.40 o
   3  10   1     2102.12     2105.08     74.19 o
   4  10   1      270.97      287.28     12.57 o
   5  10   1       71.83      105.04     28.05 o
   6  10   1        4.56       20.40      9.52 o
   7  10   1     1551.47     1590.67     72.87 o
   8  10   1      208.53      187.27     28.42 o
  -4  11   1      312.13      325.71     32.06 o
  -3  11   1     1570.97     1597.23     76.51 o
  -2  11   1      227.60      244.69     18.01 o
  -1  11   1      135.38      135.79     12.00 o
   0  11   1      414.58      393.73     18.62 o
   1  11   1      307.60      324.81     16.49 o
   2  11   1     1403.04     1305.28     37.72 o
   3  11   1     1737.56     1708.25     45.06 o
   4  11   1     1594.54     1583.16     49.07 o
   5  11   1       33.40       32.06     14.57 o
   6  11   1       51.94       57.71     12.10 o
   7  11   1       50.13       60.70     17.49 o
  -3  12   1      119.76      161.76     25.50 o
  -2  12   1      270.68      275.32     19.32 o
  -1  12   1     5729.70     5514.04    133.69 o
   0  12   1      516.68      521.80     26.50 o
   1  12   1     3007.22     2921.45     69.37 o
   2  12   1     1786.24     1786.20     48.19 o
   3  12   1       48.58       57.25     10.33 o
   4  12   1      236.43      215.68     26.96 o
   5  12   1      297.87      336.64     33.52 o
   6  12   1     3106.01     3560.24    138.45 o
  -2  13   1        9.36       14.13      8.49 o
  -1  13   1      805.14      821.56     35.81 o
   0  13   1       18.13       15.40      7.68 o
   1  13   1      358.16      339.22     21.86 o
   2  13   1     1137.27     1146.61     42.62 o
   3  13   1      398.76      392.49     23.46 o
   4  13   1     1174.68     1292.65     69.95 o
   5  13   1        4.27       16.76     15.30 o
   0  14   1      841.33      849.48     37.09 o
   1  14   1        0.37       17.12      9.11 o
   2  14   1        4.94        7.43      7.68 o
   3  14   1      561.69      689.31     49.55 o
   4  14   1      775.26      857.63     56.11 o
  -4 -13   2      419.55      484.56     40.08 o
  -3 -13   2     2969.52     2948.89    120.96 o
  -2 -13   2      118.98      147.92     24.77 o
  -1 -13   2     1357.90     1346.91     46.97 o
   0 -13   2      271.88      235.82     18.46 o
   1 -13   2       35.05       33.29      9.75 o
  -5 -12   2     1254.14     1348.75     69.95 o
  -4 -12   2       48.81       22.59     13.84 o
  -3 -12   2      437.37      469.26     37.89 o
  -2 -12   2      287.78      276.45     18.95 o
  -1 -12   2     1565.50     1506.76     48.74 o
   0 -12   2        0.04        0.38      5.91 o
   1 -12   2     3203.63     3088.11     83.98 o
   2 -12   2      802.69      842.32     38.98 o
   3 -12   2      255.11      245.75     19.28 o
  -6 -11   2       84.52       87.95     14.32 o
  -5 -11   2      685.35      756.08     47.73 o
  -4 -11   2      546.08      580.74     41.53 o
  -3 -11   2     2083.50     1976.86     87.44 o
  -2 -11   2       47.48       57.03      9.80 o
  -1 -11   2      559.08      563.02     25.83 o
   0 -11   2      796.98      749.82     31.09 o
   1 -11   2      595.02      580.01     27.05 o
   2 -11   2     3989.32     3916.21    100.44 o
   3 -11   2      578.54      595.36     28.28 o
   4 -11   2      591.96      601.15     44.45 o
  -7 -10   2     2682.67     2591.12    107.84 o
  -6 -10   2     2301.06     2186.81    169.05 o
  -5 -10   2       96.30      102.61     14.40 o
  -4 -10   2      142.28      170.31     32.06 o
  -3 -10   2     1023.54     1014.57     35.58 o
  -2 -10   2     7183.84     7177.73    162.48 o
  -1 -10   2        3.98        7.65      6.19 o
   0 -10   2     6741.85     6892.73    137.53 o
   1 -10   2     2157.80     2139.12     52.87 o
   2 -10   2       40.54       46.31      7.61 o
   3 -10   2      107.01       98.11     10.85 o
   4 -10   2     1829.51     1836.20     54.93 o
   5 -10   2     4176.21     4099.70    103.43 o
  -7  -9   2        5.32       -0.73     14.57 o
  -6  -9   2        1.68       13.84     14.57 o
  -5  -9   2      967.81     1005.88     37.05 o
  -4  -9   2     5482.51     5330.50    107.34 o
  -3  -9   2       18.50       40.65      8.21 o
  -2  -9   2     1572.31     1530.52     39.13 o
  -1  -9   2      111.24      129.32     10.18 o
   0  -9   2      724.45      721.69     24.14 o
   1  -9   2      813.73      768.34     25.43 o
   2  -9   2      689.04      692.99     24.22 o
   3  -9   2      920.87      892.94     23.68 o
   4  -9   2      471.53      494.29     25.14 o
   5  -9   2      393.28      403.07     22.72 o
   6  -9   2      314.03      339.06     22.22 o
  -8  -8   2      931.25     1002.64     61.21 o
  -7  -8   2      155.27      162.49     27.69 o
  -6  -8   2        8.84        9.41      7.94 o
  -5  -8   2      384.28      401.63     14.77 o
  -4  -8   2      543.52      558.81     21.24 o
  -3  -8   2     4475.18     4233.38     72.28 o
  -2  -8   2     2823.45     2893.04     61.26 o
  -1  -8   2     3653.08     3744.13    104.33 o
   0  -8   2      609.26      630.00     15.24 o
   1  -8   2       30.60       36.50      6.28 o
   2  -8   2      664.89      661.71     40.86 o
   3  -8   2     4135.40     4043.91     70.60 o
   4  -8   2     2495.75     2518.23     49.01 o
   5  -8   2      982.06     1004.51     32.16 o
   6  -8   2     1083.68     1100.38     40.98 o
  -8  -7   2      347.13      373.07     37.16 o
  -7  -7   2      628.32      625.34     30.97 o
  -6  -7   2     4763.00     4588.12     92.14 o
  -5  -7   2     5399.80     5255.58    104.33 o
  -4  -7   2     1445.38     1440.36     29.94 o
  -3  -7   2     1766.13     1810.23     40.73 o
  -2  -7   2      117.78      115.97      5.89 o
  -1  -7   2     5523.57     5248.00    148.05 o
   0  -7   2      226.48      257.69      7.07 o
   1  -7   2    18051.92    17765.78    209.67 o
   2  -7   2     7841.79     7775.86    114.01 o
   3  -7   2     1526.58     1471.08     31.22 o
   4  -7   2      211.27      210.74     10.18 o
   5  -7   2     1374.74     1380.86     38.55 o
   6  -7   2     6094.72     5727.82    134.27 o
   7  -7   2       24.84       37.93     10.27 o
  -8  -6   2     1853.52     1815.77    110.03 o
  -7  -6   2     1045.46     1062.17     37.75 o
  -6  -6   2       82.90       83.58      9.51 o
  -5  -6   2       62.50       78.39      6.99 o
  -4  -6   2       60.79       73.56     11.77 o
  -3  -6   2    10647.77    10368.05    138.52 o
  -2  -6   2        3.77       16.46      3.20 o
  -1  -6   2     4820.16     4672.11     74.70 o
   0  -6   2      410.11      464.61     20.92 o
   1  -6   2      182.48      182.94      6.15 o
   2  -6   2      915.46      899.67     16.14 o
   3  -6   2      226.13      262.47     13.42 o
   4  -6   2     4624.18     4591.46     91.29 o
   5  -6   2      205.97      236.40     26.03 o
   6  -6   2     1575.18     1541.01     42.21 o
   7  -6   2      608.70      626.62     29.08 o
  -8  -5   2      185.80      214.67     19.43 o
  -7  -5   2     2064.80     2019.16     49.97 o
  -6  -5   2      483.41      482.51     20.99 o
  -5  -5   2      239.16      218.35      9.55 o
  -4  -5   2       24.50       35.90      6.07 o
  -3  -5   2       30.53       36.50      2.91 o
  -2  -5   2    10809.46    10726.99    141.69 o
  -1  -5   2      856.01      951.33     14.57 o
   0  -5   2    12796.63    12341.40    168.02 o
   1  -5   2      892.03      884.38     18.25 o
   2  -5   2      143.20      168.26      5.95 o
   3  -5   2      328.43      367.27      8.47 o
   4  -5   2     3211.89     3242.07     48.79 o
   5  -5   2     7260.88     7068.28    135.01 o
   6  -5   2      755.95      748.29     25.65 o
   7  -5   2     4572.18     4562.35    110.71 o
   8  -5   2        2.58       -1.46      8.74 o
  -8  -4   2      424.31      412.71     45.54 o
  -7  -4   2       41.99       41.70      8.44 o
  -6  -4   2      104.14      134.90     26.96 o
  -5  -4   2     8360.88     7929.78    168.77 o
  -4  -4   2    21272.60    20417.90    332.12 o
  -3  -4   2      630.75      655.41     21.97 o
  -2  -4   2    18594.20    18659.24    231.25 o
  -1  -4   2     3843.13     3843.28     45.93 o
   0  -4   2     2790.89     2762.11     42.82 o
   1  -4   2     1463.86     1528.60     22.30 o
   2  -4   2    18397.76    17781.98    235.78 o
   3  -4   2     9399.77     9235.55    110.79 o
   4  -4   2     3758.15     3844.26     52.71 o
   5  -4   2     1495.57     1483.19     30.33 o
   6  -4   2      104.17      101.04      7.79 o
   7  -4   2     2483.50     2444.83     59.04 o
   8  -4   2        6.73        6.56      7.73 o
  -8  -3   2      590.29      616.29     29.31 o
  -7  -3   2     4122.42     3978.06     88.18 o
  -6  -3   2     3885.59     3776.49     96.23 o
  -5  -3   2     1749.19     1721.71     39.77 o
  -4  -3   2      168.62      177.59      6.46 o
  -3  -3   2      944.32     1007.72     17.14 o
  -2  -3   2    15356.47    15515.41    246.35 o
  -1  -3   2     4528.11     4777.54     62.68 o
   0  -3   2     2964.64     2832.78     41.33 o
   1  -3   2     4632.33     4853.44     67.73 o
   2  -3   2      979.11      894.07     13.25 o
   3  -3   2     2697.94     2720.15     35.35 o
   4  -3   2     1032.59      991.81     16.33 o
   5  -3   2     7969.26     7807.69    152.50 o
   6  -3   2      672.80      642.95     18.16 o
   7  -3   2      834.50      806.70     22.12 o
   8  -3   2      255.92      301.67     27.69 o
  -8  -2   2      285.52      305.17     20.96 o
  -7  -2   2      670.64      687.75     24.53 o
  -6  -2   2     4475.46     4262.95    107.41 o
  -5  -2   2     6037.45     5896.88    110.28 o
  -4  -2   2     1922.09     1902.74     29.00 o
  -3  -2   2     2000.03     1964.79     29.00 o
  -2  -2   2      126.16      170.83      7.97 o
  -1  -2   2     9625.39     9528.00    114.12 o
   0  -2   2     1225.20     1374.74     24.75 o
   1  -2   2    35279.38    32533.07    404.40 o
   2  -2   2    14130.13    14011.84    174.68 o
   3  -2   2     2507.31     2561.61     30.54 o
   4  -2   2     1192.78     1159.73     17.94 o
   5  -2   2     1262.55     1293.96     24.71 o
   6  -2   2    10535.90    10565.82    162.94 o
   7  -2   2       52.87       60.95      6.98 o
   8  -2   2     5819.95     5762.05    128.27 o
   9  -2   2      625.65      616.45     37.89 o
  -8  -1   2     3772.12     3781.96     93.77 o
  -7  -1   2     2619.59     2565.73     67.68 o
  -6  -1   2       54.06       63.36     14.25 o
  -5  -1   2        4.50        1.42      5.39 o
  -4  -1   2     2374.77     2383.74     44.74 o
  -3  -1   2    23354.10    22868.31    268.51 o
  -2  -1   2      588.51      671.67     10.77 o
  -1  -1   2    27620.62    25329.56    286.49 o
   0  -1   2     4722.09     4588.12     89.27 o
   1  -1   2        7.58       14.09      2.17 o
   2  -1   2      593.29      611.01      8.63 o
   3  -1   2    15531.53    15425.87    173.60 o
   4  -1   2    19327.45    19098.40    214.15 o
   5  -1   2     1005.78     1037.16     17.08 o
   6  -1   2     6298.09     6426.54    102.87 o
   7  -1   2      182.87      189.46     10.14 o
   8  -1   2      301.37      315.80     17.62 o
   9  -1   2      353.56      345.70     21.05 o
  -8   0   2       45.70       34.61     10.82 o
  -7   0   2     2437.93     2461.46     78.70 o
  -6   0   2     1028.12      981.48     28.38 o
  -5   0   2     5561.20     5281.51     99.05 o
  -4   0   2     1434.70     1370.93     32.49 o
  -3   0   2     1430.16     1444.50     29.39 o
  -2   0   2     1061.26     1016.41     13.22 o
  -1   0   2     8227.16     8518.32    104.04 o
   0   0   2     9979.14     9829.19    118.78 o
   1   0   2     3933.01     4231.04     77.46 o
   2   0   2     5224.06     5313.50     60.22 o
   3   0   2     6069.69     6461.72     73.81 o
   4   0   2     1411.51     1446.38     19.97 o
   5   0   2     6154.68     6190.06     67.56 o
   6   0   2     3856.37     3750.50     76.25 o
   7   0   2     2797.79     2761.15     51.09 o
   8   0   2      190.92      194.96     13.15 o
   9   0   2        9.64       17.26      9.01 o
  -8   1   2        3.43        3.19      8.58 o
  -7   1   2      182.30      197.39     17.50 o
  -6   1   2      873.04      845.19     26.07 o
  -5   1   2     4187.91     4300.91     84.31 o
  -4   1   2    21011.75    20061.70    245.77 o
  -3   1   2      356.13      330.12      8.85 o
  -2   1   2    11895.74    11857.53    149.89 o
  -1   1   2     8206.51     8620.78    100.64 o
   0   1   2    16050.90    15850.96    298.41 o
   1   1   2      857.50      903.45     12.26 o
   2   1   2    24550.62    23909.45    357.00 o
   3   1   2    30290.03    29127.97    495.26 o
   4   1   2     2085.45     2064.75     31.04 o
   5   1   2     3631.93     3594.81     46.19 o
   6   1   2       68.56       81.68      7.05 o
   7   1   2     3552.99     3621.66     74.79 o
   8   1   2        5.77        9.29      8.46 o
   9   1   2     5920.01     6084.34    137.57 o
  -8   2   2     1112.33     1106.26     39.81 o
  -7   2   2     4747.12     4821.52    229.16 o
  -6   2   2     8710.44     8662.21    158.79 o
  -5   2   2      354.42      334.47     14.29 o
  -4   2   2     2942.64     2996.25     48.63 o
  -3   2   2      387.18      349.90      8.49 o
  -2   2   2    16427.36    15396.47    272.47 o
  -1   2   2     9286.54     9942.69    104.71 o
   0   2   2    16767.26    16155.88    194.02 o
   1   2   2     7907.80     8073.52    100.22 o
   2   2   2     1918.73     1976.58     21.06 o
   3   2   2      324.90      350.20      8.03 o
   4   2   2      410.09      409.21      7.73 o
   5   2   2     8441.18     8133.22    108.53 o
   6   2   2       46.31       42.94      5.72 o
   7   2   2     3880.16     3758.17     77.01 o
   8   2   2       66.51       81.82     21.13 o
   9   2   2       55.64       60.17     11.82 o
  -7   3   2      657.68      652.88     40.81 o
  -6   3   2     1690.03     1575.10     39.17 o
  -5   3   2       94.21      105.56      9.04 o
  -4   3   2     3777.88     3802.68     82.50 o
  -3   3   2      170.97      194.86      5.84 o
  -2   3   2     3450.56     3568.69     42.12 o
  -1   3   2      980.82      931.60     12.58 o
   0   3   2      147.65      197.38      5.12 o
   1   3   2    25380.19    25100.29    318.68 o
   2   3   2       93.06       91.81      3.10 o
   3   3   2     8383.55     8723.68    106.81 o
   4   3   2      218.75      232.13      6.41 o
   5   3   2       80.76      116.46      9.88 o
   6   3   2     5297.56     5298.55    107.72 o
   7   3   2      235.24      249.77     13.77 o
   8   3   2     2906.87     3063.20     76.97 o
   9   3   2       44.41       68.05     11.85 o
  -7   4   2      847.78      766.55     45.18 o
  -6   4   2      522.41      466.60     22.41 o
  -5   4   2      455.63      432.07     14.15 o
  -4   4   2     1628.92     1651.30     31.96 o
  -3   4   2    15340.81    15303.23    178.82 o
  -2   4   2      319.79      389.82      8.09 o
  -1   4   2    12451.59    12083.03    157.68 o
   0   4   2     1565.47     1508.82     21.36 o
   1   4   2       68.23      100.38      4.32 o
   2   4   2      405.01      397.62      9.15 o
   3   4   2    11008.65    11206.10    117.73 o
   4   4   2    28363.70    28334.26    327.50 o
   5   4   2      861.45      903.10     21.19 o
   6   4   2     7391.88     7521.36    109.41 o
   7   4   2      717.04      712.61     23.75 o
   8   4   2      839.28      830.21     40.81 o
   9   4   2       68.98       50.78     11.52 o
  -7   5   2     1240.82     1219.78     60.48 o
  -6   5   2      966.36     1042.57    120.59 o
  -5   5   2     8223.14     8245.50    155.47 o
  -4   5   2      221.92      239.85     12.14 o
  -3   5   2     4951.23     4962.60     80.62 o
  -2   5   2       85.08       82.53      3.74 o
  -1   5   2     4619.11     4659.96     64.22 o
   0   5   2     4374.49     4566.65     62.34 o
   1   5   2    13163.88    12887.01    164.74 o
   2   5   2    12446.91    12323.95    182.87 o
   3   5   2     1629.67     1644.98     22.89 o
   4   5   2     3464.27     3527.33     53.51 o
   5   5   2       45.09       56.12      6.10 o
   6   5   2     3489.30     3493.96    113.38 o
   7   5   2      512.73      557.54     23.76 o
   8   5   2     2179.68     2269.05     91.81 o
   9   5   2      275.72      263.78     29.88 o
  -7   6   2      680.00      701.70     44.45 o
  -6   6   2      743.55      720.24     30.14 o
  -5   6   2      134.69      116.59     18.22 o
  -4   6   2     1631.51     1598.62     39.48 o
  -3   6   2     1188.78     1202.51     25.64 o
  -2   6   2     1599.43     1582.14     30.81 o
  -1   6   2      733.00      723.04     21.07 o
   0   6   2      622.67      661.85     13.11 o
   1   6   2     2816.59     2835.60     40.96 o
   2   6   2     8940.33     9188.49    121.38 o
   3   6   2     3843.66     4009.99     50.79 o
   4   6   2     1513.54     1561.23     21.45 o
   5   6   2       26.91       30.68      3.92 o
   6   6   2      288.90      290.50     18.01 o
   7   6   2     1847.77     1735.67     74.32 o
   8   6   2        4.16       -5.83      9.47 o
   9   6   2     3753.53     3781.75    139.17 o
  -6   7   2     3048.19     3032.84     80.49 o
  -5   7   2      637.09      659.59     48.82 o
  -4   7   2      246.26      263.66     13.90 o
  -3   7   2     1294.91     1311.14     28.35 o
  -2   7   2     9467.02     9665.57    149.93 o
  -1   7   2      646.70      703.76     38.77 o
   0   7   2    10894.63    10430.96    138.79 o
   1   7   2     5575.64     5568.55     85.23 o
   2   7   2     1006.89      997.89     18.41 o
   3   7   2      399.13      406.84      8.70 o
   4   7   2     2862.04     2972.04     49.05 o
   5   7   2     8217.08     8180.44    130.55 o
   6   7   2      659.15      640.07     27.56 o
   7   7   2     5091.41     4800.42    160.31 o
   8   7   2      749.41      681.30     44.45 o
   9   7   2        9.25        5.10     13.12 o
  -6   8   2       96.86      173.46     25.50 o
  -5   8   2      470.87      501.63     24.72 o
  -4   8   2     6604.26     6515.07    145.93 o
  -3   8   2      223.28      242.54     12.86 o
  -2   8   2     6633.04     6678.49    107.70 o
  -1   8   2      401.91      412.30     13.07 o
   0   8   2      118.60      115.16      7.13 o
   1   8   2     2909.52     2899.90     79.04 o
   2   8   2     1122.55     1033.47     22.44 o
   3   8   2     8283.03     8234.56    156.63 o
   4   8   2       37.70       56.02      9.33 o
   5   8   2     1756.54     1808.12     37.00 o
   6   8   2      185.91      170.18     16.03 o
   7   8   2      702.94      749.06     45.18 o
   8   8   2      616.47      628.11     43.72 o
   9   8   2      210.99      260.86     30.60 o
  -5   9   2      240.36      235.59     17.73 o
  -4   9   2        0.27       11.66      8.74 o
  -3   9   2     3143.88     3100.29     77.39 o
  -2   9   2      168.31      171.75      9.46 o
  -1   9   2     5018.91     5115.48     85.22 o
   0   9   2       52.65       56.86      7.72 o
   1   9   2      596.30      586.35     21.03 o
   2   9   2      559.05      586.05     20.78 o
   3   9   2     3246.34     3120.39    163.27 o
   4   9   2     5687.87     5883.56    145.88 o
   5   9   2      545.39      545.63     17.21 o
   6   9   2     2148.07     2330.16    127.88 o
   7   9   2       11.29       24.62     10.93 o
   8   9   2      513.90      477.27     38.62 o
  -4  10   2       95.55       86.30     12.03 o
  -3  10   2      909.84      922.15     32.87 o
  -2  10   2      369.18      391.02     21.12 o
  -1  10   2     1343.89     1383.80     47.59 o
   0  10   2      680.50      685.66     24.53 o
   1  10   2     6146.08     6050.05    161.95 o
   2  10   2     5711.78     5640.81    114.68 o
   3  10   2      534.55      523.38     20.46 o
   4  10   2     1111.86     1113.58     40.75 o
   5  10   2      848.06      891.57     60.48 o
   6  10   2     3618.67     3467.51    240.09 o
   7  10   2       37.69       44.33     11.52 o
   8  10   2     2294.78     2492.75    102.01 o
  -4  11   2       76.61       75.78     18.22 o
  -3  11   2     2764.56     2703.34    110.76 o
  -2  11   2       13.98       27.18      8.49 o
  -1  11   2     2024.25     2181.91     94.00 o
   0  11   2      575.06      535.31     21.92 o
   1  11   2      122.53      135.82     11.40 o
   2  11   2      583.63      578.27     22.70 o
   3  11   2        3.33        5.15      4.99 o
   4  11   2     1732.52     1720.68     45.49 o
   5  11   2        9.15       45.18     16.03 o
   6  11   2     1385.70     1578.41     50.73 o
   7  11   2       54.47       78.24     16.76 o
  -3  12   2       25.05       31.33     13.84 o
  -2  12   2     2681.21     2776.07     77.96 o
  -1  12   2      553.95      558.30     27.56 o
   0  12   2     2976.16     3107.80     85.01 o
   1  12   2     1028.79      995.42     38.03 o
   2  12   2      109.29       91.41     10.72 o
   3  12   2       35.47       34.45      7.56 o
   4  12   2      674.77      675.94     41.17 o
   5  12   2     2999.78     3404.31    132.62 o
   6  12   2      166.29      179.25     28.42 o
  -1  13   2      816.99      802.93     54.65 o
   0  13   2       13.79       31.76     14.57 o
   1  13   2      453.53      462.23     25.62 o
   2  13   2     1351.12     1302.29     60.11 o
   3  13   2     2928.36     3033.99     84.04 o
   4  13   2       21.99       13.12     15.30 o
   5  13   2      912.60      914.47     58.29 o
   1  14   2      345.37      368.73     23.86 o
   2  14   2      254.09      289.90     28.05 o
   3  14   2      151.13      157.90     16.79 o
   4  14   2      260.03      375.26     37.89 o
  -3 -13   3      704.12      625.92     45.91 o
  -2 -13   3     1258.61     1227.80     66.31 o
  -1 -13   3      120.28      130.51     15.23 o
   0 -13   3      316.90      332.47     22.08 o
   1 -13   3       10.91        4.94      7.16 o
  -5 -12   3      918.09      896.98     53.92 o
  -4 -12   3     1801.23     1683.94     80.15 o
  -3 -12   3       98.97      111.49     21.13 o
  -2 -12   3      322.38      327.90     31.33 o
  -1 -12   3       10.77       16.83      7.35 o
   0 -12   3     4979.51     4971.50    267.05 o
   1 -12   3     1681.32     1611.38     56.11 o
   2 -12   3     1140.36     1218.81     44.55 o
   3 -12   3      579.16      600.63     30.35 o
  -6 -11   3      140.22      113.67     26.23 o
  -5 -11   3      141.28      130.07     16.17 o
  -4 -11   3     1508.43     1503.96     72.14 o
  -3 -11   3      163.09      143.55     22.59 o
  -2 -11   3     1805.03     1643.86     75.78 o
  -1 -11   3      173.26      145.82     13.99 o
   0 -11   3      692.68      656.61     28.56 o
   1 -11   3        0.50       14.17     10.20 o
   2 -11   3      216.59      233.89     18.01 o
   3 -11   3     1600.87     1658.07     54.21 o
   4 -11   3      101.85      102.01     21.86 o
  -6 -10   3      489.89      521.72     41.53 o
  -5 -10   3        0.92        2.33      7.28 o
  -4 -10   3       38.30       34.92      9.44 o
  -3 -10   3     2516.36     2370.65    169.05 o
  -2 -10   3      169.42      189.00     20.77 o
  -1 -10   3     4826.37     4677.64    218.96 o
   0 -10   3      328.81      293.43     17.73 o
   1 -10   3     1317.75     1253.02     69.22 o
   2 -10   3       16.84       21.41      7.35 o
   3 -10   3      258.76      261.59     18.46 o
   4 -10   3     1410.04     1346.06     45.94 o
   5 -10   3     1005.89      982.72     41.17 o
  -7  -9   3      217.30      191.64     31.33 o
  -6  -9   3     2568.51     2602.78    104.93 o
  -5  -9   3     4376.18     4151.76     88.24 o
  -4  -9   3     1002.25      950.15     30.07 o
  -3  -9   3     6708.99     6835.37    177.64 o
  -2  -9   3      226.78      262.36     11.30 o
  -1  -9   3        4.07       12.67      9.51 o
   0  -9   3       48.52       47.71      8.49 o
   1  -9   3     8296.75     7994.24    156.40 o
   2  -9   3     3534.06     3413.83     75.84 o
   3  -9   3     3491.10     3388.16     87.24 o
   4  -9   3     2726.09     2741.32     59.02 o
   5  -9   3        4.01       13.12     12.02 o
   6  -9   3      332.96      345.39     34.25 o
  -7  -8   3     1183.45     1222.69     67.77 o
  -6  -8   3      983.51     1004.52     35.86 o
  -5  -8   3     1343.18     1318.62     30.11 o
  -4  -8   3       22.45       15.90      5.46 o
  -3  -8   3     1981.05     1944.97     61.62 o
  -2  -8   3      524.37      525.45     15.48 o
  -1  -8   3     2499.46     2388.30     44.79 o
   0  -8   3     2465.85     2480.89     37.03 o
   1  -8   3      338.06      328.46     13.61 o
   2  -8   3      661.15      651.40     24.22 o
   3  -8   3      189.04      194.65     17.71 o
   4  -8   3     3650.51     3583.48     65.23 o
   5  -8   3      360.76      330.46     20.02 o
   6  -8   3      764.69      802.51     34.03 o
  -8  -7   3      350.50      379.63     38.62 o
  -7  -7   3     1269.83     1341.11     62.66 o
  -6  -7   3     1897.92     1894.56     46.97 o
  -5  -7   3     2483.47     2390.81     53.95 o
  -4  -7   3     2283.33     2242.33     51.25 o
  -3  -7   3       41.25       42.38      6.81 o
  -2  -7   3      686.47      711.94     16.66 o
  -1  -7   3      118.80      138.67      5.90 o
   0  -7   3    10622.90    10804.17    194.21 o
   1  -7   3     6348.85     6312.76     82.56 o
   2  -7   3     2410.95     2498.88     50.41 o
   3  -7   3     1248.59     1247.44     28.03 o
   4  -7   3      129.64      134.28      8.83 o
   5  -7   3     2341.03     2354.45     56.58 o
   6  -7   3      292.88      287.79     19.71 o
   7  -7   3     4574.90     4557.16    113.74 o
  -8  -6   3     1308.39     1302.52     46.58 o
  -7  -6   3      304.44      303.58     29.15 o
  -6  -6   3      478.69      543.05     47.79 o
  -5  -6   3      874.95      883.27     21.92 o
  -4  -6   3     7343.93     7097.52    137.46 o
  -3  -6   3      173.83      185.37     10.31 o
  -2  -6   3    15542.70    15554.51    217.54 o
  -1  -6   3     1241.52     1298.64     20.38 o
   0  -6   3     1433.50     1446.59     35.33 o
   1  -6   3      632.05      641.84     13.72 o
   2  -6   3     7357.27     7396.44    100.70 o
   3  -6   3     8762.60     8845.33    114.21 o
   4  -6   3     2317.20     2327.62     44.57 o
   5  -6   3     7675.58     7466.93    144.07 o
   6  -6   3       11.36       20.40      7.46 o
   7  -6   3        5.55       22.00      8.05 o
  -8  -5   3      443.00      444.53     26.23 o
  -7  -5   3     1187.23     1182.95     41.19 o
  -6  -5   3     3314.64     3247.29     69.63 o
  -5  -5   3      733.83      713.65     22.69 o
  -4  -5   3     2948.65     2898.01     50.39 o
  -3  -5   3      309.87      328.45     11.69 o
  -2  -5   3      273.53      334.94      9.18 o
  -1  -5   3     4143.46     4030.21     51.27 o
   0  -5   3     2227.07     2236.87     34.16 o
   1  -5   3     4204.08     4223.17     56.23 o
   2  -5   3     3067.06     3140.42     54.16 o
   3  -5   3       34.37       52.92      5.00 o
   4  -5   3     1655.92     1621.67     27.96 o
   5  -5   3     2440.15     2477.36     45.84 o
   6  -5   3     3124.49     3112.38     69.78 o
   7  -5   3      212.31      206.52     16.49 o
   8  -5   3      324.70      341.01     32.06 o
  -8  -4   3      261.04      277.11     21.16 o
  -7  -4   3      140.03      155.59     16.27 o
  -6  -4   3     2433.15     2409.44     60.51 o
  -5  -4   3     9093.80     8802.26    159.83 o
  -4  -4   3      881.27      854.08     21.03 o
  -3  -4   3     7806.78     7496.13    113.46 o
  -2  -4   3      919.52      948.22     14.98 o
  -1  -4   3       80.23      118.22      8.47 o
   0  -4   3       44.00       56.92      4.47 o
   1  -4   3    13639.13    14054.06    172.62 o
   2  -4   3    17623.59    17478.24    194.08 o
   3  -4   3     7470.41     7445.14     91.02 o
   4  -4   3     8412.02     8341.87    107.57 o
   5  -4   3        5.47        9.46      2.79 o
   6  -4   3      338.12      367.83     15.14 o
   7  -4   3       51.67       70.12     18.95 o
   8  -4   3     4668.92     4606.58    112.71 o
  -8  -3   3     2373.48     2391.98     68.67 o
  -7  -3   3     4955.26     4597.99    108.30 o
  -6  -3   3     1136.95     1135.61     31.98 o
  -5  -3   3     5741.82     5515.76    104.21 o
  -4  -3   3      553.21      537.42     13.74 o
  -3  -3   3     3547.54     3550.67     49.89 o
  -2  -3   3       16.69       38.36      3.84 o
  -1  -3   3    18784.66    17821.60    201.97 o
   0  -3   3     4733.90     4687.24     72.81 o
   1  -3   3     2427.59     2404.85     37.96 o
   2  -3   3     1054.95      962.76     14.29 o
   3  -3   3      413.53      401.58      8.82 o
   4  -3   3     9704.74     9777.54    117.66 o
   5  -3   3       89.65       95.71      5.40 o
   6  -3   3     6520.26     6324.84    102.16 o
   7  -3   3       18.63       45.87      6.83 o
   8  -3   3     1345.95     1342.22     35.57 o
  -8  -2   3     1448.87     1381.88     47.56 o
  -7  -2   3      121.61      104.40     13.83 o
  -6  -2   3        0.66       18.29     14.62 o
  -5  -2   3     4262.06     4194.22     82.17 o
  -4  -2   3      100.82      117.88      5.03 o
  -3  -2   3     6410.18     6434.40     88.80 o
  -2  -2   3       89.67      115.07      4.22 o
  -1  -2   3       20.39       42.73      2.29 o
   0  -2   3    17704.26    17616.65    222.18 o
   1  -2   3       24.86       30.06      3.41 o
   2  -2   3     7029.70     7046.15     82.38 o
   3  -2   3      175.93      230.36      9.48 o
   4  -2   3      754.64      753.73     13.59 o
   5  -2   3     1875.27     1833.57     28.50 o
   6  -2   3      336.28      340.15     12.45 o
   7  -2   3     3937.37     3872.97     68.22 o
   8  -2   3       64.07       71.37      9.09 o
   9  -2   3     1099.36     1110.48     53.92 o
  -8  -1   3      584.80      570.19     28.84 o
  -7  -1   3     1379.53     1261.69     77.97 o
  -6  -1   3        4.92       11.92      5.35 o
  -5  -1   3      870.59      886.85     25.38 o
  -4  -1   3     8065.70     7801.34    116.24 o
  -3  -1   3     1056.98     1118.25     15.97 o
  -2  -1   3    22059.31    21353.71    235.83 o
  -1  -1   3     1700.59     1684.34     30.07 o
   0  -1   3     9959.52     9806.87    209.90 o
   1  -1   3      392.02      406.67      8.92 o
   2  -1   3     9888.17     9886.29    105.65 o
   3  -1   3    25964.54    25847.82    295.65 o
   4  -1   3     4483.83     4398.09     52.93 o
   5  -1   3    15816.49    15868.12    187.32 o
   6  -1   3     1110.05     1118.92     25.35 o
   7  -1   3       55.21       65.49      7.05 o
   8  -1   3       53.66       54.53      7.97 o
   9  -1   3     3546.95     3583.87    105.66 o
  -8   0   3       75.97       68.57     13.65 o
  -7   0   3     1738.23     1713.64     51.49 o
  -6   0   3     9232.72     8865.53    162.41 o
  -5   0   3     1027.11     1032.17     28.00 o
  -4   0   3    11426.15    11116.91    145.16 o
  -3   0   3      686.61      681.89     12.48 o
  -2   0   3      688.07      710.00     10.04 o
  -1   0   3      626.25      691.11      9.29 o
   0   0   3    16724.24    15903.70    204.11 o
   1   0   3    19351.43    19666.45    299.15 o
   2   0   3     7764.53     7815.46     84.14 o
   3   0   3    15605.23    16103.05    183.17 o
   4   0   3        6.54        9.69      1.83 o
   5   0   3     4536.57     4474.76     54.57 o
   6   0   3      166.91      171.21      7.33 o
   7   0   3     4475.09     4551.79     77.50 o
   8   0   3      644.69      642.27     27.02 o
   9   0   3     1356.15     1400.13     46.63 o
  -8   1   3      908.97      941.98     37.09 o
  -7   1   3      657.01      690.43     29.88 o
  -6   1   3        0.32       14.21      7.99 o
  -5   1   3     1869.12     1896.82     50.12 o
  -4   1   3     1419.84     1457.76     49.90 o
  -3   1   3     1995.35     1935.18     31.70 o
  -2   1   3     4309.73     4377.33     49.80 o
  -1   1   3       84.23      119.45      3.01 o
   0   1   3     6026.23     6318.24    133.62 o
   1   1   3    10071.91    10344.41    118.89 o
   2   1   3     4513.06     4679.13     70.55 o
   3   1   3     9083.08     9291.70    130.61 o
   4   1   3     3697.85     3666.05     46.63 o
   5   1   3     1695.63     1795.17     22.87 o
   6   1   3      135.59      140.52      7.61 o
   7   1   3       37.70       46.79      5.80 o
   8   1   3     6021.30     6155.60    135.51 o
   9   1   3      637.99      672.94     29.62 o
  -7   2   3     3182.23     3093.60     78.30 o
  -6   2   3      942.02      915.28     32.71 o
  -5   2   3     1452.54     1438.20     35.32 o
  -4   2   3     1774.19     1766.91     43.94 o
  -3   2   3     4171.01     4071.32     61.10 o
  -2   2   3      956.61     1124.43     14.59 o
  -1   2   3    37757.77    35101.61    382.90 o
   0   2   3     6480.99     6497.27     73.49 o
   1   2   3    12975.14    13069.83    149.85 o
   2   2   3     4892.46     5262.04     92.54 o
   3   2   3     6239.59     6282.91     72.91 o
   4   2   3    13245.30    13389.97    140.18 o
   5   2   3     1915.37     1994.77     28.62 o
   6   2   3    12023.61    12072.13    170.91 o
   7   2   3      867.34      854.22     21.64 o
   8   2   3     2119.91     2104.85     57.68 o
   9   2   3      108.90      106.17     14.21 o
  -7   3   3      227.55      205.48     26.23 o
  -6   3   3      914.73      961.11     36.80 o
  -5   3   3     9433.54     9217.76    165.71 o
  -4   3   3      443.23      444.39     13.27 o
  -3   3   3    17449.40    16828.65    348.57 o
  -2   3   3     4757.73     5002.88     60.88 o
  -1   3   3      199.30      181.46      3.68 o
   0   3   3     2789.63     3050.88     35.84 o
   1   3   3     1040.07     1029.60     15.74 o
   2   3   3    18364.44    18766.72    187.33 o
   3   3   3      314.34      259.35      5.09 o
   4   3   3     6503.71     6275.96     88.39 o
   5   3   3      407.50      400.14      8.40 o
   6   3   3     1169.86     1205.01     21.37 o
   7   3   3      760.77      801.10     28.73 o
   8   3   3     1635.43     1779.01     51.40 o
   9   3   3     2047.10     2008.44     90.72 o
  -7   4   3     1673.64     1726.20     75.78 o
  -6   4   3      222.57      209.85     24.05 o
  -5   4   3      560.15      558.30     19.86 o
  -4   4   3     3468.18     3472.23     88.24 o
  -3   4   3      439.96      442.88     10.02 o
  -2   4   3    13463.10    13324.23    148.97 o
  -1   4   3       57.91       55.40      2.76 o
   0   4   3     5865.95     6092.65     78.88 o
   1   4   3       43.77       35.36      2.23 o
   2   4   3     2584.87     2620.60     34.44 o
   3   4   3    12057.80    11918.66    133.12 o
   4   4   3     2686.02     2777.86     36.66 o
   5   4   3    10051.28     9853.09    139.69 o
   6   4   3       82.57      109.40      7.18 o
   7   4   3        7.35       29.29      7.68 o
   8   4   3      121.49      110.46     12.95 o
   9   4   3     3255.93     3387.55    124.60 o
  -7   5   3     1419.78     1315.96     64.12 o
  -6   5   3     4460.23     4239.35    141.36 o
  -5   5   3      367.35      384.52     20.07 o
  -4   5   3     4028.53     4086.39     82.30 o
  -3   5   3     1159.36     1126.75     23.99 o
  -2   5   3      764.83      830.49     15.18 o
  -1   5   3      160.64      168.85      4.76 o
   0   5   3    22005.57    21512.16    259.93 o
   1   5   3    11661.16    11489.13    135.32 o
   2   5   3     4843.47     5074.63     79.15 o
   3   5   3    10794.26    10854.25    143.62 o
   4   5   3     2564.11     2592.58     32.35 o
   5   5   3     3668.18     3643.18     46.47 o
   6   5   3      148.04      179.04      9.88 o
   7   5   3     6914.39     6970.87    148.17 o
   8   5   3     2410.37     2425.72     95.45 o
   9   5   3     1577.57     1512.70     72.14 o
  -6   6   3      234.08      290.74     26.96 o
  -5   6   3      153.29      159.98     13.91 o
  -4   6   3     4996.15     4942.77     98.06 o
  -3   6   3        8.78       23.65      5.01 o
  -2   6   3     8876.85     8748.80    135.87 o
  -1   6   3     2222.16     2248.71     34.35 o
   0   6   3     5979.03     6122.60     82.94 o
   1   6   3        9.56       24.92      1.90 o
   2   6   3       33.49       47.68      4.70 o
   3   6   3     7200.79     7151.90     96.81 o
   4   6   3       68.37       91.08      4.22 o
   5   6   3     5317.43     5221.23     71.61 o
   6   6   3        7.39       19.49      8.20 o
   7   6   3       46.88       37.16     13.12 o
   8   6   3     1200.97     1162.94     59.02 o
   9   6   3       44.77       34.25     14.57 o
  -6   7   3     1022.30     1138.90     57.56 o
  -5   7   3       18.25       18.22      7.73 o
  -4   7   3      710.02      709.23     27.69 o
  -3   7   3     2391.50     2353.05     52.54 o
  -2   7   3      435.62      451.39     13.99 o
  -1   7   3    10765.08    10656.27    164.04 o
   0   7   3     2713.13     2786.68     41.36 o
   1   7   3     3795.00     3910.38     55.42 o
   2   7   3      491.90      495.96     11.26 o
   3   7   3      692.12      698.84     15.92 o
   4   7   3    10839.47    10697.98    161.52 o
   5   7   3      664.88      709.56     25.49 o
   6   7   3    11389.06    11106.79    174.89 o
   7   7   3       98.98       91.77     12.62 o
   8   7   3     1227.99     1131.61     59.02 o
   9   7   3        8.60       19.67     14.57 o
  -5   8   3     4518.46     4487.98    108.64 o
  -4   8   3        6.24        0.73      5.60 o
  -3   8   3     7196.12     7220.94    136.99 o
  -2   8   3     3643.86     3711.96     64.63 o
  -1   8   3        9.82       13.76      3.65 o
   0   8   3       12.29       37.65      7.71 o
   1   8   3     6245.26     6125.15    153.71 o
   2   8   3     5595.65     5380.93    106.83 o
   3   8   3      675.14      677.85     21.94 o
   4   8   3     5064.15     5107.62     88.87 o
   5   8   3        5.07       44.54     17.71 o
   6   8   3       23.63       92.56     54.65 o
   7   8   3        6.06       -0.32      6.83 o
   8   8   3     1637.43     1729.11     77.24 o
   9   8   3     1284.85     1238.73     64.85 o
  -5   9   3      931.15      936.11     36.41 o
  -4   9   3        0.08       -1.05      8.02 o
  -3   9   3      608.45      619.45     25.56 o
  -2   9   3      485.32      504.92     16.00 o
  -1   9   3     1865.63     1844.47     45.79 o
   0   9   3     2601.46     2607.93     96.88 o
   1   9   3     1817.81     1839.99     45.25 o
   2   9   3       10.78       24.70      5.19 o
   3   9   3      271.81      262.45     13.62 o
   4   9   3      949.25      925.15     22.94 o
   5   9   3      249.61      268.16     10.23 o
   6   9   3      714.41      781.45     31.32 o
   7   9   3       87.56       89.19     13.37 o
   8   9   3       63.28       70.68     18.22 o
  -4  10   3      543.90      546.50     40.81 o
  -3  10   3      531.61      476.54     35.70 o
  -2  10   3       49.90       64.42     10.82 o
  -1  10   3      842.33      857.44     28.23 o
   0  10   3     4540.84     4506.31    107.62 o
   1  10   3     4370.00     4374.76     97.35 o
   2  10   3     2402.27     2279.67     54.71 o
   3  10   3     2057.67     1957.72     48.66 o
   4  10   3       13.22       15.87      5.21 o
   5  10   3     2969.17     3073.24     50.91 o
   6  10   3        5.29       33.45     13.12 o
   7  10   3     5346.38     5664.36    133.72 o
   8  10   3     1025.74      966.21     53.92 o
  -3  11   3      359.38      359.23     32.79 o
  -2  11   3     3446.76     3656.40     95.25 o
  -1  11   3     2414.76     2403.55     69.02 o
   0  11   3      860.61      803.52     32.96 o
   1  11   3      354.02      328.58     16.90 o
   2  11   3     1616.14     1570.49     42.89 o
   3  11   3     2687.46     2614.69     62.45 o
   4  11   3      183.98      170.01     13.11 o
   5  11   3     6837.09     6614.59    134.25 o
   6  11   3      398.87      461.24     38.62 o
   7  11   3      182.78      169.09     18.16 o
  -2  12   3       31.90       40.81     14.57 o
  -1  12   3      110.92      130.77     15.71 o
   0  12   3      419.39      427.36     24.22 o
   1  12   3      977.33      992.71     38.60 o
   2  12   3      856.91      828.83     34.25 o
   3  12   3      144.93      133.96     15.21 o
   4  12   3      478.94      475.50     29.15 o
   5  12   3        0.02        1.46     12.39 o
   6  12   3      766.57     1005.55     60.48 o
  -1  13   3       52.74       42.04     10.93 o
   0  13   3      245.17      246.38     19.71 o
   1  13   3     1662.41     1700.19     56.37 o
   2  13   3     3161.55     3180.12     88.07 o
   3  13   3      508.70      506.66     27.08 o
   4  13   3     1697.48     1649.36     56.11 o
   5  13   3        4.60       22.59     15.30 o
   6  13   3      110.75       94.73     23.32 o
   1  14   3      398.03      387.11     25.18 o
   2  14   3      688.71      686.58     33.44 o
   3  14   3      170.29      151.78     17.64 o
   4  14   3      481.32      533.19     29.22 o
  -2 -13   4      705.93      717.73     49.55 o
  -1 -13   4      303.58      368.70     34.98 o
   0 -13   4      515.00      509.93     27.25 o
  -4 -12   4        4.21        5.83     10.20 o
  -3 -12   4        0.96       16.03     11.66 o
  -2 -12   4       11.51       17.49     11.66 o
  -1 -12   4     1414.21     1386.64     70.68 o
   0 -12   4      593.54      570.00     27.99 o
   1 -12   4     1612.74     1516.47     51.49 o
   2 -12   4      467.70      488.19     27.05 o
  -5 -11   4      656.26      662.25     40.08 o
  -4 -11   4      612.99      557.05     37.16 o
  -3 -11   4     4999.73     4891.51    173.42 o
  -2 -11   4      246.37      259.40     27.69 o
  -1 -11   4     1884.67     1802.10     54.50 o
   0 -11   4      961.47      918.39     40.44 o
   1 -11   4     1243.70     1206.22     43.02 o
   2 -11   4     1905.12     1853.05     58.46 o
   3 -11   4     1266.76     1245.77     45.03 o
   4 -11   4     3126.64     3074.68     85.59 o
  -6 -10   4      400.39      404.41     39.35 o
  -5 -10   4     1646.17     1566.95     50.75 o
  -4 -10   4       68.59       59.84     11.00 o
  -3 -10   4       67.69       60.65     12.02 o
  -2 -10   4      331.74      317.70     29.15 o
  -1 -10   4      581.52      534.28     24.07 o
   0 -10   4     1169.48     1125.39     39.12 o
   1 -10   4      751.46      754.24     30.90 o
   2 -10   4      321.36      379.75     21.89 o
   3 -10   4      326.64      332.34     20.82 o
   4 -10   4      386.93      377.45     22.51 o
   5 -10   4     1137.54     1132.34     65.58 o
  -6  -9   4     1752.32     1733.49     80.88 o
  -5  -9   4      492.00      466.90     18.70 o
  -4  -9   4     4259.98     4203.88     88.44 o
  -3  -9   4      122.20      144.49     11.87 o
  -2  -9   4      882.27      853.05     26.87 o
  -1  -9   4       68.92       71.22      6.94 o
   0  -9   4     2448.93     2346.76     92.90 o
   1  -9   4     2843.63     2679.51     71.87 o
   2  -9   4     3415.71     3483.00     89.12 o
   3  -9   4     3269.57     3201.21     83.91 o
   4  -9   4       19.87       88.90     18.95 o
   5  -9   4      182.30      165.41     26.96 o
  -7  -8   4     1431.03     1402.67     74.32 o
  -6  -8   4     2896.65     3009.92     77.26 o
  -5  -8   4      169.97      188.74     10.82 o
  -4  -8   4      458.60      440.09     18.81 o
  -3  -8   4      285.05      302.76     14.94 o
  -2  -8   4     7082.83     7000.35    133.27 o
  -1  -8   4     1060.65     1075.72     28.91 o
   0  -8   4     4973.13     4912.97     82.43 o
   1  -8   4     1125.43     1154.52     36.90 o
   2  -8   4      226.86      216.89     15.19 o
   3  -8   4     1690.13     1670.92     65.58 o
   4  -8   4      454.27      473.32     23.03 o
   5  -8   4     4899.76     5051.19    120.44 o
   6  -8   4        8.25       25.40      8.74 o
  -7  -7   4        0.22        2.91      8.61 o
  -6  -7   4      833.49      846.13     32.67 o
  -5  -7   4        4.33       25.45      8.01 o
  -4  -7   4     2351.47     2401.34     54.49 o
  -3  -7   4        1.58        7.22      4.10 o
  -2  -7   4      274.58      287.79     10.60 o
  -1  -7   4     1320.72     1369.54     24.73 o
   0  -7   4      245.77      237.27      7.85 o
   1  -7   4     4691.21     4777.83     85.54 o
   2  -7   4       75.11       94.13      8.14 o
   3  -7   4     2219.13     2202.55     52.20 o
   4  -7   4      223.67      245.83     12.37 o
   5  -7   4       96.58      107.53     12.43 o
   6  -7   4     2998.10     3011.22     81.10 o
   7  -7   4       34.08       34.98     16.03 o
  -7  -6   4       26.09       30.54     10.78 o
  -6  -6   4        2.18       14.69      8.74 o
  -5  -6   4      782.87      813.01     25.78 o
  -4  -6   4      553.03      549.51     19.41 o
  -3  -6   4    11510.50    11431.75    206.81 o
  -2  -6   4      588.30      595.60     13.62 o
  -1  -6   4     7589.62     7825.67    116.69 o
   0  -6   4     2531.30     2541.76     35.16 o
   1  -6   4     3865.15     3848.39     70.42 o
   2  -6   4     5381.03     5352.03     80.59 o
   3  -6   4     4252.05     4226.93     69.01 o
   4  -6   4     9813.90     9679.53    132.72 o
   5  -6   4      244.65      226.15     11.87 o
   6  -6   4     1200.89     1230.94     42.32 o
   7  -6   4       74.83       82.40     12.62 o
  -8  -5   4     1001.93     1000.72     47.00 o
  -7  -5   4     3540.92     3483.43     88.85 o
  -6  -5   4     1388.12     1332.64     42.63 o
  -5  -5   4     8195.85     7769.38    143.68 o
  -4  -5   4      388.81      395.87     12.92 o
  -3  -5   4      685.18      685.22     20.54 o
  -2  -5   4      422.98      426.42     11.02 o
  -1  -5   4     8699.20     8388.65    157.43 o
   0  -5   4     7510.89     7611.49    119.88 o
   1  -5   4     9567.53     9365.87    162.71 o
   2  -5   4    10299.46    10416.99    138.85 o
   3  -5   4      344.09      367.87     10.37 o
   4  -5   4      805.15      830.63     16.60 o
   5  -5   4        0.06       12.86      3.18 o
   6  -5   4     3722.91     3753.21     92.82 o
   7  -5   4      751.91      811.23     33.44 o
   8  -5   4     2263.72     2306.94     99.10 o
  -8  -4   4      974.72      988.99     40.35 o
  -7  -4   4      548.38      533.31     27.39 o
  -6  -4   4      606.72      593.13     26.42 o
  -5  -4   4      497.24      489.00     23.17 o
  -4  -4   4      943.32      914.54     26.50 o
  -3  -4   4     2590.68     2583.07     53.21 o
  -2  -4   4      263.84      296.66      7.11 o
  -1  -4   4     1505.51     1547.97     22.57 o
   0  -4   4     1214.53     1191.49     24.91 o
   1  -4   4     2416.41     2454.30     36.66 o
   2  -4   4     6657.93     6670.90     90.83 o
   3  -4   4     3465.27     3569.66     50.06 o
   4  -4   4     2147.31     2112.72     32.43 o
   5  -4   4      251.32      241.42      9.92 o
   6  -4   4      107.23      113.06      8.92 o
   7  -4   4     3572.57     3561.51     70.82 o
   8  -4   4       71.84       82.35     12.62 o
  -8  -3   4      935.15      965.83     39.51 o
  -7  -3   4     1694.87     1665.83     52.14 o
  -6  -3   4     2255.45     2142.44     50.80 o
  -5  -3   4      464.80      462.69     17.57 o
  -4  -3   4      918.31      948.44     20.83 o
  -3  -3   4      750.31      805.39     17.30 o
  -2  -3   4    31723.73    30228.96    451.80 o
  -1  -3   4     4133.46     3961.69     49.47 o
   0  -3   4    14619.94    14156.71    185.43 o
   1  -3   4     7353.72     7369.87    115.52 o
   2  -3   4      184.74      155.72      5.06 o
   3  -3   4     1255.66     1165.99     19.07 o
   4  -3   4     3322.43     3372.82     54.78 o
   5  -3   4    12261.36    12266.96    156.41 o
   6  -3   4      470.92      468.76     15.14 o
   7  -3   4     5551.93     5613.73    103.10 o
   8  -3   4      700.19      692.19     23.65 o
  -8  -2   4      858.58      821.46     36.48 o
  -7  -2   4      908.29      851.15     34.64 o
  -6  -2   4     4478.06     4342.78     87.94 o
  -5  -2   4      379.86      362.95     15.48 o
  -4  -2   4    11857.59    11402.82    201.18 o
  -3  -2   4     1818.75     1941.77     29.98 o
  -2  -2   4     4766.61     4830.16     59.40 o
  -1  -2   4       84.38      125.78      4.73 o
   0  -2   4     2650.57     2797.43     47.52 o
   1  -2   4    17478.66    17589.18    220.13 o
   2  -2   4     5667.29     5735.74     72.75 o
   3  -2   4    15422.07    15296.07    164.00 o
   4  -2   4      314.68      300.72      7.65 o
   5  -2   4       30.40       39.90      4.57 o
   6  -2   4     1249.25     1249.43     32.92 o
   7  -2   4     1125.95     1139.49     30.09 o
   8  -2   4     3776.51     3813.62     83.77 o
   9  -2   4     1264.43     1303.35     43.43 o
  -8  -1   4     1706.05     1753.89     82.34 o
  -7  -1   4      128.54      124.11     15.75 o
  -6  -1   4     1831.58     1861.13     53.00 o
  -5  -1   4      532.83      545.15     19.24 o
  -4  -1   4       58.70      128.22     20.04 o
  -3  -1   4     6236.02     6355.43     70.91 o
  -2  -1   4       32.85       36.30      3.41 o
  -1  -1   4     7741.57     8001.70     95.00 o
   0  -1   4      564.17      686.44     14.28 o
   1  -1   4      339.73      366.92      8.97 o
   2  -1   4    10249.04    10590.86    191.58 o
   3  -1   4     5524.86     5767.59     72.26 o
   4  -1   4    12573.88    12417.39    147.99 o
   5  -1   4       81.12       98.45      4.94 o
   6  -1   4      665.00      711.32     42.57 o
   7  -1   4       95.57       88.57      8.67 o
   8  -1   4     1909.08     1864.56     43.47 o
   9  -1   4     1289.90     1295.91     43.48 o
  -8   0   4      785.05      786.95     51.01 o
  -7   0   4     2662.25     2626.23     71.05 o
  -6   0   4      898.59      931.21     33.67 o
  -5   0   4     4979.93     4888.84     94.37 o
  -4   0   4      194.30      207.67     20.78 o
  -3   0   4       77.36       80.73      3.76 o
  -2   0   4      324.63      371.60     10.20 o
  -1   0   4    31448.47    29003.36    415.30 o
   0   0   4    10223.06     9946.69    119.69 o
   1   0   4     9539.52     9497.11    135.71 o
   2   0   4    27314.82    26778.29    356.16 o
   3   0   4     1196.43     1281.34     17.73 o
   4   0   4      284.02      280.43      6.68 o
   5   0   4     1861.84     1840.58     25.63 o
   6   0   4    10024.33    10112.40    122.97 o
   7   0   4     1171.28     1198.66     37.35 o
   8   0   4     5300.58     5336.34     99.35 o
   9   0   4      869.00      921.08     35.04 o
  -7   1   4     1143.56     1082.74     39.39 o
  -6   1   4       57.65       48.75     10.48 o
  -5   1   4     2139.73     2034.65     46.11 o
  -4   1   4        1.22       19.43      6.31 o
  -3   1   4    16102.34    15896.76    180.43 o
  -2   1   4     4597.58     4743.11     54.40 o
  -1   1   4    21451.21    21171.47    274.19 o
   0   1   4     1639.36     1627.62     22.43 o
   1   1   4      147.41      193.84      7.74 o
   2   1   4     9409.16     9637.14    118.17 o
   3   1   4      932.34      969.75     25.70 o
   4   1   4    11030.42    11031.63    213.99 o
   5   1   4        3.59       19.48      4.51 o
   6   1   4      736.57      731.19     12.94 o
   7   1   4     1812.23     1872.68     41.51 o
   8   1   4       20.49       24.60      5.96 o
   9   1   4     3771.43     3816.64     93.77 o
  -7   2   4     2277.38     2276.19     63.88 o
  -6   2   4      233.40      219.53     28.78 o
  -5   2   4     1624.40     1671.30     40.02 o
  -4   2   4      273.38      277.18     12.32 o
  -3   2   4      820.35      824.55     14.47 o
  -2   2   4    15094.44    15322.64    161.18 o
  -1   2   4     9548.27    10275.17    115.83 o
   0   2   4     9455.12     9775.53    161.84 o
   1   2   4     1927.48     2057.31     25.07 o
   2   2   4     1462.31     1696.13     23.51 o
   3   2   4     8213.22     8635.31    193.34 o
   4   2   4     1844.91     1820.53     23.64 o
   5   2   4    15998.61    16041.49    175.40 o
   6   2   4      171.95      195.39      6.44 o
   7   2   4     6990.59     6956.78    122.44 o
   8   2   4      491.29      509.03     23.95 o
   9   2   4      378.52      407.55     27.32 o
  -7   3   4      639.22      539.94     38.62 o
  -6   3   4     3452.73     3359.04     81.90 o
  -5   3   4      256.98      268.50     13.74 o
  -4   3   4     7734.24     7647.96    163.14 o
  -3   3   4     1479.30     1504.79     27.59 o
  -2   3   4     1073.79     1050.53     14.34 o
  -1   3   4      406.29      400.96     11.22 o
   0   3   4    11254.28    11502.62    136.97 o
   1   3   4     4789.60     4778.13     62.15 o
   2   3   4     6399.16     6545.78     99.66 o
   3   3   4    23930.78    22988.30    239.07 o
   4   3   4       40.19       64.85      4.59 o
   5   3   4     1185.12     1305.25     25.13 o
   6   3   4      487.83      515.89     11.01 o
   7   3   4     3137.54     3305.42     82.32 o
   8   3   4     1799.14     1818.72     54.65 o
   9   3   4     2167.91     2229.40     62.80 o
  -7   4   4      938.72     1041.26     56.11 o
  -6   4   4     2576.14     2612.25     97.64 o
  -5   4   4        0.11       37.16     13.12 o
  -4   4   4       36.08       51.89     12.23 o
  -3   4   4      402.51      376.24     10.33 o
  -2   4   4     6788.11     6809.48     82.06 o
  -1   4   4     6103.77     6265.29     65.99 o
   0   4   4     7746.18     8005.92     87.88 o
   1   4   4     1631.09     1578.24     21.41 o
   2   4   4        3.06       19.40      2.50 o
   3   4   4     3647.02     3796.48     45.07 o
   4   4   4      373.77      342.15      6.68 o
   5   4   4     4034.70     3924.14     70.93 o
   6   4   4      249.86      274.04     10.51 o
   7   4   4     2509.67     2516.85     51.10 o
   8   4   4      370.01      400.04     31.33 o
   9   4   4      563.29      555.24     39.35 o
  -6   5   4     1418.00     1452.95     65.58 o
  -5   5   4     1964.94     1953.94     54.83 o
  -4   5   4     1471.49     1501.23     37.16 o
  -3   5   4     2247.24     2340.79     50.42 o
  -2   5   4     1283.27     1279.79     18.21 o
  -1   5   4     6014.46     5984.72     66.12 o
   0   5   4     9622.69     9905.45    116.58 o
   1   5   4     8266.69     8397.62     92.54 o
   2   5   4     8215.55     8631.82    116.46 o
   3   5   4      324.40      366.21      7.72 o
   4   5   4     2000.57     2052.48     24.86 o
   5   5   4      244.00      235.96      6.71 o
   6   5   4    11397.01    11306.10    153.08 o
   7   5   4     2285.02     2320.64     60.48 o
   8   5   4     6076.55     5873.74    189.45 o
   9   5   4     1129.91     1201.56     61.94 o
  -6   6   4        1.73       -3.64     10.20 o
  -5   6   4     1189.95     1149.01     38.88 o
  -4   6   4       15.45       49.02     16.39 o
  -3   6   4     7503.80     7507.54    140.81 o
  -2   6   4     4074.84     4109.11     68.78 o
  -1   6   4     5085.36     5214.18     71.90 o
   0   6   4     5680.79     5646.40     68.70 o
   1   6   4     4852.97     5006.31     61.37 o
   2   6   4     4808.74     4832.45     88.36 o
   3   6   4     1391.73     1378.86     23.35 o
   4   6   4    20967.04    20931.27    421.35 o
   5   6   4      678.43      720.15     16.15 o
   6   6   4     2363.78     2296.10     44.93 o
   7   6   4      665.52      664.35     27.29 o
   8   6   4      351.18      339.56     29.88 o
   9   6   4      710.09      726.48     46.63 o
  -6   7   4      198.29      219.33     25.50 o
  -5   7   4     3015.75     3081.57     79.91 o
  -4   7   4       46.57       56.19      9.79 o
  -3   7   4      288.97      315.88     14.21 o
  -2   7   4     1003.30     1000.13     23.12 o
  -1   7   4      625.44      669.45     17.30 o
   0   7   4     2911.73     2930.41     46.20 o
   1   7   4     2222.61     2292.87     34.48 o
   2   7   4     3104.59     2978.43     45.08 o
   3   7   4      282.54      294.08     30.16 o
   4   7   4        4.83       13.73      3.07 o
   5   7   4     1282.93     1231.19     25.62 o
   6   7   4      320.83      314.15     10.68 o
   7   7   4     1503.39     1518.99     46.89 o
   8   7   4      101.72      102.01     19.67 o
   9   7   4      131.76      125.33     22.59 o
  -5   8   4      196.67      185.34     17.49 o
  -4   8   4     3741.09     3774.22     92.83 o
  -3   8   4       57.76       66.04     10.04 o
  -2   8   4     2514.06     2503.22     46.81 o
  -1   8   4      663.04      682.64     17.86 o
   0   8   4     2021.08     2009.25     47.22 o
   1   8   4     5801.07     5869.55    115.70 o
   2   8   4     4235.98     4127.99     84.50 o
   3   8   4    10040.72    10401.98    200.85 o
   4   8   4      344.83      344.37     12.18 o
   5   8   4      908.68      903.74     23.77 o
   6   8   4      250.91      253.66      9.89 o
   7   8   4     4145.90     4045.44     99.13 o
   8   8   4     2601.51     2761.63    106.38 o
   9   8   4     3317.97     3341.64    126.06 o
  -5   9   4       53.64       47.27     10.78 o
  -4   9   4        3.46       10.28      9.11 o
  -3   9   4       30.09       32.34      7.97 o
  -2   9   4     3270.77     3340.01     85.69 o
  -1   9   4     3996.79     4066.45     86.26 o
   0   9   4     2949.51     2895.50     65.04 o
   1   9   4     3925.08     3861.33     82.02 o
   2   9   4      576.90      592.15     21.34 o
   3   9   4     2238.07     2249.16     52.91 o
   4   9   4        3.82       16.17      5.47 o
   5   9   4     7516.11     7438.41    107.77 o
   6   9   4      858.24      855.79     20.21 o
   7   9   4     2028.26     2081.13     60.92 o
   8   9   4      542.42      574.91     40.08 o
  -4  10   4     1320.12     1509.79     75.05 o
  -3  10   4      553.98      530.47     39.35 o
  -2  10   4      201.60      209.94     16.74 o
  -1  10   4      527.52      562.48     45.54 o
   0  10   4       25.32       25.79      6.41 o
   1  10   4     1713.31     1713.48     44.89 o
   2  10   4      207.62      229.17     21.38 o
   3  10   4      894.36      872.02     28.12 o
   4  10   4       37.01       40.08      7.33 o
   5  10   4      133.98      152.75      8.45 o
   6  10   4     1042.53     1127.57     34.26 o
   7  10   4      166.55      156.89     17.12 o
   8  10   4      371.96      426.27     34.98 o
  -3  11   4     2436.78     2670.55    112.21 o
  -2  11   4      649.16      674.01     45.18 o
  -1  11   4     3006.71     2890.86    126.42 o
   0  11   4      121.85      117.31     14.40 o
   1  11   4      557.64      584.21     27.69 o
   2  11   4     2550.23     2512.55     60.78 o
   3  11   4      199.31      199.79     13.87 o
   4  11   4     6653.11     6588.24    194.69 o
   5  11   4      579.46      594.32     19.60 o
   6  11   4      723.43      807.36     52.46 o
   7  11   4      183.77      179.09     18.03 o
  -2  12   4        4.92        0.73      9.47 o
  -1  12   4      707.98      709.21     32.45 o
   0  12   4     2652.89     2715.31     77.54 o
   1  12   4     1234.46     1217.86     44.51 o
   2  12   4     3565.59     3499.00     93.71 o
   3  12   4       27.84       26.37      9.03 o
   4  12   4        3.35       30.60     16.03 o
   5  12   4        0.69       20.82     10.57 o
   6  12   4     1538.09     1562.25     79.42 o
   7  12   4      621.54      596.77     45.91 o
  -1  13   4      457.41      465.38     27.31 o
   0  13   4       93.66      110.45     15.56 o
   1  13   4      688.33      675.42     32.35 o
   2  13   4      252.19      282.40     20.75 o
   3  13   4      795.13      855.96     65.58 o
   4  13   4      367.75      332.31     22.76 o
   5  13   4      224.54      211.31     32.06 o
   6  13   4        1.41        1.46     13.84 o
   2  14   4       87.05       81.38     17.12 o
   3  14   4      347.74      380.54     25.19 o
   4  14   4        8.93       17.74      9.44 o
  -3 -12   5      348.00      331.54     32.79 o
  -2 -12   5       22.88       20.40     12.39 o
  -1 -12   5        1.54       12.39     11.66 o
   0 -12   5     1366.42     1339.44     47.04 o
   1 -12   5        2.96       17.35      9.84 o
   2 -12   5      838.42      831.06     36.30 o
  -4 -11   5     2962.17     2968.59    177.79 o
  -3 -11   5      110.58      112.94     21.13 o
  -2 -11   5     1691.34     1625.64     77.24 o
  -1 -11   5      749.98      766.55     48.82 o
   0 -11   5      420.19      409.51     31.33 o
   1 -11   5      405.67      375.64     33.15 o
   2 -11   5     2233.80     2143.74     64.91 o
   3 -11   5     3223.37     3033.98     84.97 o
  -5 -10   5       46.31       51.36     11.72 o
  -4 -10   5     1466.96     1491.09     56.11 o
  -3 -10   5      489.88      464.06     25.14 o
  -2 -10   5     1677.15     1611.40     67.04 o
  -1 -10   5      818.55      756.35     45.91 o
   0 -10   5     5245.92     5229.40    125.96 o
   1 -10   5     4043.82     3854.38     98.66 o
   2 -10   5      391.01      369.84     25.14 o
   3 -10   5       76.58      117.24     34.61 o
   4 -10   5       13.04       15.47      7.97 o
  -6  -9   5        7.45       29.15     18.22 o
  -5  -9   5       34.01       52.67      8.19 o
  -4  -9   5      612.35      621.46     27.81 o
  -3  -9   5       75.87       89.55     10.50 o
  -2  -9   5      781.82      784.01     26.20 o
  -1  -9   5        8.87       12.24      3.63 o
   0  -9   5      492.67      484.43     22.36 o
   1  -9   5     2462.26     2615.50    204.39 o
   2  -9   5      974.35     1002.15     57.56 o
   3  -9   5      971.85      952.73     36.19 o
   4  -9   5      442.47      433.55     23.76 o
   5  -9   5        6.92       -3.64     10.93 o
  -6  -8   5        8.95       19.79     14.57 o
  -5  -8   5       14.63       10.03      6.84 o
  -4  -8   5      156.16      168.43     12.40 o
  -3  -8   5     5954.97     6150.10    120.90 o
  -2  -8   5      469.93      501.57     28.05 o
  -1  -8   5     5961.40     5908.85     85.52 o
   0  -8   5     4439.37     4277.01    127.47 o
   1  -8   5       35.44       36.99      5.25 o
   2  -8   5       61.50       62.30      9.79 o
   3  -8   5     2929.90     2879.54     75.93 o
   4  -8   5     5445.50     5425.48    155.57 o
   5  -8   5        0.80        0.00      9.47 o
   6  -8   5     4330.41     4381.88    109.74 o
  -7  -7   5      466.64      465.96     26.75 o
  -6  -7   5      412.98      379.20     22.57 o
  -5  -7   5     6421.32     6478.68    141.28 o
  -4  -7   5      392.89      375.59     18.97 o
  -3  -7   5     5489.69     5408.74    107.13 o
  -2  -7   5      324.16      332.06     12.32 o
  -1  -7   5      692.31      708.23     18.09 o
   0  -7   5     5178.01     5277.58     76.23 o
   1  -7   5     1675.38     1709.18     34.14 o
   2  -7   5     7737.90     7692.00    123.38 o
   3  -7   5      245.13      233.95     15.14 o
   4  -7   5     1694.44     1743.93     51.63 o
   5  -7   5      206.78      216.68     16.03 o
   6  -7   5      137.09      161.29     16.79 o
   7  -7   5     1339.98     1280.26     69.22 o
  -7  -6   5      819.48      786.53     65.94 o
  -6  -6   5       58.08       52.30     11.29 o
  -5  -6   5       73.69       70.16     17.85 o
  -4  -6   5     1380.77     1379.53     35.83 o
  -3  -6   5       81.03      106.15     12.14 o
  -2  -6   5     2299.49     2282.03     42.49 o
  -1  -6   5      116.00      121.09      6.28 o
   0  -6   5      129.93      142.52      9.03 o
   1  -6   5     3787.35     3925.70     86.47 o
   2  -6   5     1645.14     1669.37     30.79 o
   3  -6   5     4273.79     4369.81     73.99 o
   4  -6   5      178.41      189.40      9.81 o
   5  -6   5     2196.82     2238.52     49.32 o
   6  -6   5       23.46       21.33      7.68 o
   7  -6   5      229.15      249.98     18.98 o
  -7  -5   5      838.72      836.17     35.58 o
  -6  -5   5     2464.23     2541.26     68.76 o
  -5  -5   5        8.33       15.28      5.49 o
  -4  -5   5      819.77      801.83     20.26 o
  -3  -5   5      458.38      428.11     15.94 o
  -2  -5   5     7756.79     7846.64    122.22 o
  -1  -5   5     1591.94     1568.07     24.94 o
   0  -5   5     8538.13     8086.39     98.33 o
   1  -5   5    14172.11    14186.47    186.74 o
   2  -5   5       65.40       58.37      5.43 o
   3  -5   5      621.69      608.52     14.90 o
   4  -5   5     3220.52     3192.97     49.55 o
   5  -5   5     7280.69     7290.19    126.21 o
   6  -5   5      163.20      170.36     10.68 o
   7  -5   5     6149.40     6273.41    145.48 o
   8  -5   5      745.12      773.84     51.01 o
  -7  -4   5       35.01       46.43     14.21 o
  -6  -4   5       17.73      157.39     25.50 o
  -5  -4   5        2.51       10.61      4.78 o
  -4  -4   5     8455.32     8275.07    128.31 o
  -3  -4   5     1561.90     1526.93     35.67 o
  -2  -4   5    16233.87    15876.58    198.32 o
  -1  -4   5     4107.46     4042.14     95.39 o
   0  -4   5        3.90        8.93      2.16 o
   1  -4   5     2564.79     2718.11     40.80 o
   2  -4   5      511.23      556.42     12.34 o
   3  -4   5    10750.56    10439.32    171.11 o
   4  -4   5       25.20       28.36      3.58 o
   5  -4   5     4359.18     4382.86     69.95 o
   6  -4   5      783.06      790.26     23.32 o
   7  -4   5      169.20      190.93     16.31 o
   8  -4   5     2721.22     2777.25     76.97 o
  -7  -3   5      375.48      360.09     23.28 o
  -6  -3   5      628.42      637.26     28.11 o
  -5  -3   5      182.37      180.03     11.86 o
  -4  -3   5      998.50     1005.38     27.22 o
  -3  -3   5     3060.07     2983.69     51.57 o
  -2  -3   5     2006.98     2118.17     42.63 o
  -1  -3   5     6824.42     6796.46    123.78 o
   0  -3   5      967.12     1021.17     17.67 o
   1  -3   5     3124.51     3213.63     46.19 o
   2  -3   5      344.96      385.95     12.87 o
   3  -3   5     2548.86     2607.01     39.41 o
   4  -3   5     8827.70     8729.76    112.43 o
   5  -3   5      133.65      168.51     12.65 o
   6  -3   5     8498.14     8247.59    143.20 o
   7  -3   5      320.35      338.62     15.06 o
   8  -3   5        0.53       14.17      6.60 o
  -7  -2   5      745.01      732.41     32.78 o
  -6  -2   5     1441.94     1332.71     49.18 o
  -5  -2   5     5596.26     5539.73    106.66 o
  -4  -2   5        4.77        6.81      4.70 o
  -3  -2   5     6525.44     6552.07    112.03 o
  -2  -2   5     2112.77     2084.61     28.26 o
  -1  -2   5     3675.03     3822.56     48.26 o
   0  -2   5     2940.19     2970.51     51.87 o
   1  -2   5     4787.31     4651.71    105.03 o
   2  -2   5    18737.63    17707.40    239.84 o
   3  -2   5      274.42      248.32      7.97 o
   4  -2   5     4161.68     4046.34     57.21 o
   5  -2   5     2370.02     2368.82     46.49 o
   6  -2   5     2011.38     2001.11     36.77 o
   7  -2   5      162.29      165.74     10.63 o
   8  -2   5     4801.03     4865.67     93.20 o
   9  -2   5     2263.88     2315.28     89.73 o
  -7  -1   5     3490.31     3453.45     89.03 o
  -6  -1   5       24.52       18.95     12.75 o
  -5  -1   5      165.88      193.94     15.14 o
  -4  -1   5      448.28      451.95     16.24 o
  -3  -1   5     7280.99     7316.97     88.24 o
  -2  -1   5     5803.64     5815.54     71.70 o
  -1  -1   5    10633.19    10481.46    188.24 o
   0  -1   5     6592.86     6531.37     86.71 o
   1  -1   5     1451.96     1520.29     23.41 o
   2  -1   5      525.76      576.27     12.10 o
   3  -1   5      416.41      394.51     10.49 o
   4  -1   5     8842.71     8998.03    108.79 o
   5  -1   5     1170.13     1175.36     21.29 o
   6  -1   5     8479.68     8512.82    118.04 o
   7  -1   5      126.75      134.36      9.66 o
   8  -1   5      430.41      429.31     17.77 o
   9  -1   5     1383.05     1491.93     47.61 o
  -7   0   5      630.15      637.13     30.58 o
  -6   0   5     2360.13     2361.67     63.83 o
  -5   0   5      589.07      597.76     24.72 o
  -4   0   5     5411.08     5275.11     98.73 o
  -3   0   5      804.08      841.61     16.39 o
  -2   0   5     2208.13     2130.11     24.24 o
  -1   0   5     3388.87     3437.71     45.38 o
   0   0   5    10559.67    10463.89    131.74 o
   1   0   5     7324.09     7207.64     94.94 o
   2   0   5     3232.00     3542.51     49.16 o
   3   0   5      258.94      263.93      9.59 o
   4   0   5      692.66      643.85     12.14 o
   5   0   5    12176.19    12113.20    153.05 o
   6   0   5     3028.58     3049.68     47.46 o
   7   0   5    11807.15    11983.89    202.28 o
   8   0   5     2147.85     2126.23     55.30 o
   9   0   5      209.66      194.37     15.95 o
  -7   1   5        1.59       -3.15      9.27 o
  -6   1   5       53.23       40.90     10.55 o
  -5   1   5      816.99      837.67     25.31 o
  -4   1   5     7223.16     7290.37    133.06 o
  -3   1   5     2040.74     2092.21     29.26 o
  -2   1   5    13207.81    13396.06    156.03 o
  -1   1   5    12258.39    12342.37    190.68 o
   0   1   5     2942.72     3270.35     43.29 o
   1   1   5     2078.94     2110.84     28.08 o
   2   1   5     5472.72     5462.48     73.30 o
   3   1   5    25062.64    23896.79    341.74 o
   4   1   5      351.49      414.19      8.60 o
   5   1   5     7878.63     7840.26     96.23 o
   6   1   5     2614.82     2646.27     39.58 o
   7   1   5      191.66      218.42     11.34 o
   8   1   5      445.15      453.82     17.77 o
   9   1   5     1437.81     1473.77     47.14 o
  -7   2   5      247.91      274.71     28.42 o
  -6   2   5     3662.95     3610.55    159.21 o
  -5   2   5       17.31       25.59      5.92 o
  -4   2   5     2775.24     2820.86     57.80 o
  -3   2   5      318.79      309.59      9.82 o
  -2   2   5      552.89      594.29     18.42 o
  -1   2   5     2803.58     2796.35     38.73 o
   0   2   5     3825.98     4037.81     70.58 o
   1   2   5    14068.27    13910.55    165.96 o
   2   2   5       54.64       51.77      3.02 o
   3   2   5       73.05      137.72      8.73 o
   4   2   5     2739.68     2588.15     44.92 o
   5   2   5     1849.25     1855.67     35.79 o
   6   2   5     4244.32     4206.83     56.16 o
   7   2   5     1101.93     1081.77     28.02 o
   8   2   5      111.98      133.27     10.37 o
   9   2   5      492.90      493.60     24.47 o
  -6   3   5       31.43       20.40     13.12 o
  -5   3   5     5543.39     5424.55    166.50 o
  -4   3   5        5.73       16.17     10.85 o
  -3   3   5    11903.50    11934.92    166.06 o
  -2   3   5        3.17       14.74      2.74 o
  -1   3   5      830.93      893.09     25.63 o
   0   3   5     3124.92     3099.12     42.56 o
   1   3   5     7417.13     7460.25    153.46 o
   2   3   5    20095.57    20049.50    245.80 o
   3   3   5     1406.18     1540.65     24.33 o
   4   3   5     7628.21     7988.63     97.89 o
   5   3   5      311.35      308.24      8.86 o
   6   3   5     3741.46     3721.55     50.69 o
   7   3   5     2206.68     2279.72     43.69 o
   8   3   5     7749.08     7684.10    135.59 o
   9   3   5     3204.15     3301.57    120.96 o
  -6   4   5       77.96       50.28     16.03 o
  -5   4   5      454.86      458.33     31.33 o
  -4   4   5      575.34      572.14     18.72 o
  -3   4   5     6386.28     6563.35    102.21 o
  -2   4   5     5615.17     5845.98     73.26 o
  -1   4   5     9878.68     9948.24    125.92 o
   0   4   5     8727.12     8714.01    110.13 o
   1   4   5       86.57       77.87      2.84 o
   2   4   5      561.58      633.53     14.60 o
   3   4   5       27.42       23.22      2.22 o
   4   4   5     9829.31     9522.91    135.95 o
   5   4   5     1776.36     1793.88     34.02 o
   6   4   5     9000.35     9113.27    170.06 o
   7   4   5     4667.47     4628.11     62.56 o
   8   4   5        0.90        7.29      8.74 o
   9   4   5      239.30      211.31     24.05 o
  -6   5   5       78.84       64.85     17.49 o
  -5   5   5     1690.40     1722.56     71.41 o
  -4   5   5      731.95      774.29     27.07 o
  -3   5   5     1242.81     1294.39     31.81 o
  -2   5   5      203.51      226.15      9.33 o
  -1   5   5      112.13      123.86      4.53 o
   0   5   5     2853.47     2901.69     34.45 o
   1   5   5      178.85      197.95      6.27 o
   2   5   5     7442.29     7550.62     82.16 o
   3   5   5        8.04       26.33      3.24 o
   4   5   5      435.64      427.31      9.58 o
   5   5   5     2176.20     2097.57     31.82 o
   6   5   5      210.95      203.13      8.45 o
   7   5   5     2474.13     2429.38     53.74 o
   8   5   5       26.39       27.69     11.66 o
   9   5   5      336.72      359.23     31.33 o
  -6   6   5      125.22      110.76     21.86 o
  -5   6   5      104.87      103.47     18.95 o
  -4   6   5     4268.40     4290.27    101.25 o
  -3   6   5     1196.17     1190.13     31.08 o
  -2   6   5     8244.96     8418.67    131.82 o
  -1   6   5     1512.55     1549.23     27.29 o
   0   6   5      322.58      366.70      7.61 o
   1   6   5     1211.43     1192.95     17.47 o
   2   6   5     1416.71     1440.64     27.77 o
   3   6   5    17212.73    16701.81    230.05 o
   4   6   5      136.34      157.95      6.80 o
   5   6   5     7062.04     6928.33     98.95 o
   6   6   5      515.84      511.40     15.75 o
   7   6   5      986.83     1004.60     25.10 o
   8   6   5     1278.61     1181.16     58.29 o
   9   6   5     2682.96     2736.85    107.84 o
  -5   7   5      187.86      150.83     22.59 o
  -4   7   5     2598.47     2635.50     69.57 o
  -3   7   5      314.14      321.36     17.73 o
  -2   7   5     1205.58     1243.93     27.21 o
  -1   7   5     2408.23     2508.62     45.24 o
   0   7   5     7447.90     7454.05    116.66 o
   1   7   5    12672.24    12541.01    207.31 o
   2   7   5       10.91       15.97      3.08 o
   3   7   5      966.49      989.03     22.93 o
   4   7   5       36.22       52.27      7.92 o
   5   7   5     2644.92     2557.85     42.13 o
   6   7   5     2185.85     2178.90     38.04 o
   7   7   5     3282.84     3246.73     63.95 o
   8   7   5     1726.15     1730.57     75.78 o
   9   7   5      406.27      410.24     34.98 o
  -5   8   5      288.95      254.43     18.53 o
  -4   8   5      242.94      276.69     17.73 o
  -3   8   5     1317.47     1306.87     40.98 o
  -2   8   5     1262.97     1312.50     29.03 o
  -1   8   5      174.28      184.70     11.26 o
   0   8   5     1092.26     1068.34     29.68 o
   1   8   5      829.63      804.71     24.51 o
   2   8   5     3490.17     3572.33     75.07 o
   3   8   5     1226.54     1244.10     33.15 o
   4   8   5     1385.71     1382.45     26.22 o
   5   8   5        1.68        7.46      3.81 o
   6   8   5      580.07      570.24     15.55 o
   7   8   5      517.59      552.11     26.26 o
   8   8   5     1216.75     1282.44     62.66 o
   9   8   5      738.18      775.30     49.55 o
  -4   9   5        4.77        8.02      9.47 o
  -3   9   5     2992.83     3018.12    118.04 o
  -2   9   5     2498.41     2405.31     97.64 o
  -1   9   5     3765.32     3758.93     80.79 o
   0   9   5     3507.52     3453.92     74.99 o
   1   9   5      109.70      101.28     10.78 o
   2   9   5       47.37       51.56      7.26 o
   3   9   5       18.72       29.22      5.99 o
   4   9   5     4358.69     4473.15     93.38 o
   5   9   5      224.08      228.22      9.65 o
   6   9   5     5585.10     5685.70     86.02 o
   7   9   5     1550.17     1490.78     48.30 o
   8   9   5       29.78       24.05     13.12 o
  -3  10   5     2326.83     2361.59    100.56 o
  -2  10   5      163.77      164.68     21.86 o
  -1  10   5       29.86       53.44     24.41 o
   0  10   5      916.23      954.54     36.32 o
   1  10   5     1264.30     1272.74     36.50 o
   2  10   5     5878.07     5765.94    117.70 o
   3  10   5        0.50        4.28      4.66 o
   4  10   5     2666.82     2616.39     61.28 o
   5  10   5        1.37        8.38      4.39 o
   6  10   5      189.60      201.57      9.93 o
   7  10   5     1217.89     1250.16     43.87 o
   8  10   5     1144.58     1091.45    114.04 o
  -3  11   5        4.98       10.20     11.66 o
  -2  11   5     1668.72     1811.45     84.52 o
  -1  11   5       58.17       57.69     11.82 o
   0  11   5      351.33      340.16     22.08 o
   1  11   5      385.28      398.20     23.41 o
   2  11   5      134.99      129.88     15.23 o
   3  11   5     2229.20     2302.51    106.02 o
   4  11   5       14.03        9.75      7.50 o
   5  11   5     1108.92     1155.47     33.15 o
   6  11   5        4.59        8.02      6.35 o
   7  11   5      104.47       83.09     17.49 o
  -2  12   5      476.38      485.29     39.35 o
  -1  12   5     1231.32     1298.53     72.50 o
   0  12   5     1237.07     1236.13     45.58 o
   1  12   5     5083.76     5149.75    128.81 o
   2  12   5       51.62       59.91     11.90 o
   3  12   5      737.34      670.91     52.10 o
   4  12   5      215.23      176.29     20.40 o
   5  12   5     2165.14     2150.75     52.30 o
   6  12   5      537.57      502.78     42.99 o
   7  12   5     1856.17     1824.57     89.63 o
   0  13   5       13.97       24.67     10.15 o
   1  13   5        8.09       12.53      8.49 o
   2  13   5       19.08       19.37      9.57 o
   3  13   5     1528.23     1454.31     51.92 o
   4  13   5      221.20      235.11     24.77 o
   5  13   5     1145.81     1151.30     35.25 o
  -2 -12   6        5.53        8.74     10.93 o
  -1 -12   6      189.16      158.85     25.50 o
   0 -12   6      543.00      453.23     38.62 o
   1 -12   6     1671.07     1585.87     68.86 o
  -3 -11   6      467.15      424.81     35.70 o
  -2 -11   6      284.51      302.39     29.88 o
  -1 -11   6      662.42      563.98     40.81 o
   0 -11   6      378.13      326.44     30.60 o
   1 -11   6       93.06       98.11     13.91 o
   2 -11   6      660.45      650.70     31.17 o
   3 -11   6        7.28       11.66      8.24 o
  -4 -10   6      214.68      198.46     18.03 o
  -3 -10   6      890.66      885.92     52.10 o
  -2 -10   6       72.94       69.78     11.30 o
  -1 -10   6     3958.76     3805.80    140.63 o
   0 -10   6     3575.44     3461.97    209.85 o
   1 -10   6      515.68      553.22     26.73 o
   2 -10   6      676.53      715.69     31.68 o
   3 -10   6      623.32      595.44     45.91 o
   4 -10   6     1334.24     1290.77     46.97 o
  -5  -9   6     1684.38     1744.73     70.68 o
  -4  -9   6      166.49      165.06     16.69 o
  -3  -9   6     4748.70     4505.04    208.03 o
  -2  -9   6     1909.58     1904.86     48.15 o
  -1  -9   6      436.71      404.60     14.83 o
   0  -9   6       27.69       38.20      6.22 o
   1  -9   6      130.41      138.97     14.62 o
   2  -9   6     3417.47     3286.83     86.56 o
   3  -9   6        0.66       10.88     14.21 o
   4  -9   6     4524.73     4484.89    124.24 o
   5  -9   6        1.94       -1.19      6.60 o
  -6  -8   6      161.33      153.77     17.49 o
  -5  -8   6      269.92      287.09     18.73 o
  -4  -8   6      463.92      476.57     23.68 o
  -3  -8   6       27.98       46.22      7.80 o
  -2  -8   6     2203.26     2196.85     44.28 o
  -1  -8   6      112.62      124.59      8.64 o
   0  -8   6     2000.45     2012.27     35.16 o
   1  -8   6       67.40       92.96      8.52 o
   2  -8   6      268.50      270.36     17.25 o
   3  -8   6     1510.76     1513.66     48.12 o
   4  -8   6        2.90       29.19      8.05 o
   5  -8   6     4584.38     4781.05    118.29 o
   6  -8   6       61.71       57.56     18.22 o
  -6  -7   6     2128.65     2274.26     65.22 o
  -5  -7   6       11.04       13.84      7.68 o
  -4  -7   6     3912.86     3854.30     93.52 o
  -3  -7   6      670.88      706.83     23.78 o
  -2  -7   6        6.32       13.17      4.07 o
  -1  -7   6       13.06       34.01      4.86 o
   0  -7   6     3487.76     3552.03     54.80 o
   1  -7   6     3849.11     3886.15     67.71 o
   2  -7   6     1446.94     1451.10     31.20 o
   3  -7   6     4405.10     4459.74     76.74 o
   4  -7   6     1387.64     1386.95     44.46 o
   5  -7   6      752.23      767.48     31.31 o
   6  -7   6       11.07        7.29     10.93 o
  -6  -6   6     1430.04     1428.60     61.57 o
  -5  -6   6      191.34      199.27     15.89 o
  -4  -6   6      802.26      772.28     24.80 o
  -3  -6   6     1203.58     1195.19     32.42 o
  -2  -6   6     4885.02     4892.66     81.39 o
  -1  -6   6     7991.49     7844.89    109.69 o
   0  -6   6     1059.28     1067.49     21.04 o
   1  -6   6      417.31      435.65     13.67 o
   2  -6   6       20.49       46.50      9.53 o
   3  -6   6     3837.22     3835.03     66.54 o
   4  -6   6     1008.45     1020.83     26.63 o
   5  -6   6     5435.60     5530.15    129.64 o
   6  -6   6      485.18      476.18     34.98 o
   7  -6   6      430.71      467.43     33.15 o
  -7  -5   6      476.51      502.79     28.18 o
  -6  -5   6      354.12      332.69     22.59 o
  -5  -5   6     2611.13     2595.32     68.02 o
  -4  -5   6      342.07      350.23     12.99 o
  -3  -5   6      288.88      332.09     14.62 o
  -2  -5   6      133.44      153.80     13.16 o
  -1  -5   6     6494.01     6543.60    165.40 o
   0  -5   6     5495.90     5573.98     79.34 o
   1  -5   6     2493.36     2527.51     45.84 o
   2  -5   6     2143.58     2237.39     51.65 o
   3  -5   6       10.39       27.28      8.32 o
   4  -5   6     2815.60     2788.58     58.56 o
   5  -5   6     1118.08     1078.09     27.60 o
   6  -5   6     6873.44     7000.81    125.18 o
   7  -5   6     1008.96     1061.68     39.58 o
  -7  -4   6      295.27      297.21     27.69 o
  -6  -4   6     1260.54     1180.09     41.58 o
  -5  -4   6     3712.73     3649.85     87.71 o
  -4  -4   6      187.50      200.10     11.72 o
  -3  -4   6    10820.08    10798.25    165.78 o
  -2  -4   6     5442.64     5498.96     88.64 o
  -1  -4   6        2.41       22.48      5.89 o
   0  -4   6       13.97       25.47      3.78 o
   1  -4   6     4992.78     5008.87     70.67 o
   2  -4   6     8295.52     8099.36    117.76 o
   3  -4   6      190.15      187.35      8.15 o
   4  -4   6    11005.21    10909.32    170.27 o
   5  -4   6     1890.51     1898.78     37.70 o
   6  -4   6       27.85       46.86      5.53 o
   7  -4   6       88.11      104.08      9.85 o
   8  -4   6     1626.45     1684.47     54.31 o
  -7  -3   6     2187.35     2193.77     65.51 o
  -6  -3   6       81.99       73.43     12.61 o
  -5  -3   6     4736.11     4713.25    107.83 o
  -4  -3   6        6.18        8.13      4.95 o
  -3  -3   6        0.09       10.87      5.24 o
  -2  -3   6     1208.16     1184.98     24.87 o
  -1  -3   6     1522.53     1542.49     22.86 o
   0  -3   6    11867.78    12016.09    207.31 o
   1  -3   6      629.93      645.78     13.47 o
   2  -3   6      454.34      428.81     10.52 o
   3  -3   6     1306.83     1303.66     28.72 o
   4  -3   6     1203.46     1181.43     29.15 o
   5  -3   6     4760.87     4724.23     69.75 o
   6  -3   6     1477.08     1481.34     30.09 o
   7  -3   6     1623.63     1662.76     40.08 o
   8  -3   6      330.57      349.60     16.49 o
  -7  -2   6        2.86        8.20     10.93 o
  -6  -2   6     3333.19     3227.45    127.88 o
  -5  -2   6       74.93       82.72     16.76 o
  -4  -2   6     7061.14     6828.74    126.71 o
  -3  -2   6       80.93       89.65      5.51 o
  -2  -2   6        0.07       10.16      2.46 o
  -1  -2   6       87.88       88.63      3.74 o
   0  -2   6     4722.09     4596.60     65.20 o
   1  -2   6    10796.43    10812.59    142.97 o
   2  -2   6     5518.93     5647.50     77.53 o
   3  -2   6    13994.17    14030.51    184.89 o
   4  -2   6       47.87       46.35      4.28 o
   5  -2   6     1031.68     1042.15     20.89 o
   6  -2   6      709.00      698.94     16.82 o
   7  -2   6     8038.91     7883.04    139.25 o
   8  -2   6     3499.65     3540.33     72.36 o
   9  -2   6      871.20      883.13     34.85 o
  -7  -1   6        3.05        0.86      9.63 o
  -6  -1   6     1754.02     1834.50     54.50 o
  -5  -1   6      231.48      238.02     16.39 o
  -4  -1   6     2235.58     2243.18     49.20 o
  -3  -1   6     1380.34     1436.91     24.98 o
  -2  -1   6    11659.61    11868.66    181.41 o
  -1  -1   6     9478.42     9308.82    111.20 o
   0  -1   6      943.38      890.56     18.76 o
   1  -1   6     2864.12     2832.47     73.58 o
   2  -1   6     2180.87     2253.21     33.76 o
   3  -1   6     5512.62     5392.10     74.38 o
   4  -1   6      917.62      974.72     19.75 o
   5  -1   6    11972.60    11749.39    159.17 o
   6  -1   6     4117.69     4057.76     61.18 o
   7  -1   6      167.98      190.84     11.18 o
   8  -1   6       45.91       55.95      7.97 o
   9  -1   6      341.82      342.29     17.21 o
  -7   0   6        4.73        9.76      9.70 o
  -6   0   6     1390.43     1346.91     44.79 o
  -5   0   6      404.82      432.35     21.57 o
  -4   0   6     4905.58     5005.17     95.55 o
  -3   0   6      341.87      363.90      8.91 o
  -2   0   6      495.41      507.48     11.92 o
  -1   0   6     2667.04     2767.74     37.83 o
   0   0   6      884.06      998.95     16.06 o
   1   0   6     9435.42     9212.15    153.75 o
   2   0   6       34.95       44.99      3.10 o
   3   0   6     2108.58     2042.95     34.90 o
   4   0   6      761.03      745.36     15.11 o
   5   0   6     1106.70     1106.25     21.13 o
   6   0   6     2133.16     2116.02     35.80 o
   7   0   6        2.28        9.57      4.26 o
   8   0   6     2183.27     2256.29     50.47 o
   9   0   6        7.43       19.33      6.28 o
  -7   1   6       28.94       31.33     18.22 o
  -6   1   6       30.61       45.76     11.20 o
  -5   1   6     2722.25     2703.17     68.77 o
  -4   1   6      500.42      508.35     17.64 o
  -3   1   6     8318.61     8262.80    125.20 o
  -2   1   6     2152.43     2163.88     29.91 o
  -1   1   6       84.68       86.39      5.05 o
   0   1   6      100.43      104.25      4.91 o
   1   1   6     2129.71     2074.21     30.05 o
   2   1   6    20928.58    20070.99    264.08 o
   3   1   6      777.92      776.01     14.60 o
   4   1   6    19533.21    19600.94    240.63 o
   5   1   6      511.60      539.80     12.11 o
   6   1   6       36.66       61.18     10.93 o
   7   1   6      115.42      132.75      9.46 o
   8   1   6     3520.69     3574.92     71.49 o
   9   1   6     3692.41     3915.83     78.79 o
  -6   2   6        5.43        3.64     13.84 o
  -5   2   6     7136.90     7050.85    151.93 o
  -4   2   6      966.31      991.31     28.76 o
  -3   2   6      891.44      928.53     23.69 o
  -2   2   6      593.36      610.22     11.08 o
  -1   2   6    12150.38    12420.12    156.95 o
   0   2   6    17870.21    17530.61    253.16 o
   1   2   6      946.55      956.95     15.45 o
   2   2   6    10571.92    10519.68    147.34 o
   3   2   6      266.58      279.47      7.48 o
   4   2   6     1295.85     1316.12     22.54 o
   5   2   6     2089.70     2077.95     33.75 o
   6   2   6     7373.50     7212.86     87.19 o
   7   2   6     3698.06     3651.32     53.09 o
   8   2   6      892.78      897.79     26.48 o
   9   2   6       82.13      107.27     13.13 o
  -6   3   6      177.57      139.90     21.86 o
  -5   3   6       37.18       68.68     20.40 o
  -4   3   6     1947.83     2035.24     44.89 o
  -3   3   6     2302.24     2392.15     49.12 o
  -2   3   6     1256.53     1289.56     17.17 o
  -1   3   6     1504.14     1500.47     21.54 o
   0   3   6      310.91      327.68     17.18 o
   1   3   6     3000.84     3061.88     41.79 o
   2   3   6     3498.59     3466.82     55.15 o
   3   3   6     4520.89     4581.37     63.67 o
   4   3   6      449.47      459.69     11.56 o
   5   3   6       21.76       43.14      7.04 o
   6   3   6      576.07      582.24     12.80 o
   7   3   6     3097.14     3068.29     44.21 o
   8   3   6     1561.90     1525.72     46.34 o
   9   3   6     1575.89     1654.79     74.32 o
  -6   4   6      587.14      547.95     38.62 o
  -5   4   6       11.44        2.19     10.20 o
  -4   4   6     1170.21     1134.22     37.05 o
  -3   4   6     1620.43     1668.42     31.91 o
  -2   4   6     5148.97     5189.08     62.46 o
  -1   4   6     5609.58     5650.02     75.62 o
   0   4   6     2811.01     2932.89     41.54 o
   1   4   6     4138.70     4312.06     51.74 o
   2   4   6      856.09      891.70     18.07 o
   3   4   6     7377.42     7207.30     89.10 o
   4   4   6       67.55       95.67      6.01 o
   5   4   6    14931.79    14658.71    205.75 o
   6   4   6     3008.88     3151.71     50.91 o
   7   4   6      229.84      256.66     10.73 o
   8   4   6        3.17       21.67      6.92 o
   9   4   6      860.79      877.31     50.28 o
  -6   5   6     2447.64     2352.12     94.00 o
  -5   5   6       26.63       35.70     13.84 o
  -4   5   6     8944.04     8620.46    184.84 o
  -3   5   6     1159.37     1228.17     30.80 o
  -2   5   6        4.89       11.45      3.03 o
  -1   5   6      478.66      506.26      8.70 o
   0   5   6     1861.12     1914.37     30.48 o
   1   5   6    14979.29    15047.13    178.72 o
   2   5   6        8.14       27.08      2.56 o
   3   5   6    13643.57    13594.13    151.66 o
   4   5   6      215.25      234.39      7.75 o
   5   5   6        8.67       13.21      2.75 o
   6   5   6      527.04      579.81     14.98 o
   7   5   6     3085.54     2949.17     48.67 o
   8   5   6     3761.15     3835.58     94.03 o
   9   5   6      382.36      414.61     34.25 o
  -5   6   6      163.21      173.42     24.05 o
  -4   6   6        7.84       21.62      7.52 o
  -3   6   6     3693.41     3646.49     81.35 o
  -2   6   6      254.74      265.12     10.13 o
  -1   6   6     2305.46     2280.51     41.13 o
   0   6   6      398.16      404.01     10.50 o
   1   6   6        0.41       15.15      2.79 o
   2   6   6     4553.70     4626.92     71.36 o
   3   6   6        7.81       24.58     11.83 o
   4   6   6     6052.61     6054.07     79.42 o
   5   6   6       29.28       35.01      4.40 o
   6   6   6      562.39      538.33     16.19 o
   7   6   6      375.78      385.33     14.57 o
   8   6   6      958.38      936.33     50.28 o
   9   6   6     2414.48     2532.10    102.01 o
  -5   7   6     2404.25     2473.08     95.45 o
  -4   7   6      575.33      572.49     26.26 o
  -3   7   6      278.99      286.25     17.21 o
  -2   7   6      896.08      861.31     34.70 o
  -1   7   6     3628.13     3684.59     62.97 o
   0   7   6    11546.36    11661.05    178.06 o
   1   7   6      236.48      238.13     14.22 o
   2   7   6     5497.69     5395.18    106.01 o
   3   7   6     1151.85     1149.25     24.85 o
   4   7   6     3024.55     2940.36     47.00 o
   5   7   6      313.46      317.27     10.58 o
   6   7   6     6739.73     6719.03     98.36 o
   7   7   6     4209.23     4147.58     88.45 o
   8   7   6      835.08      829.95     48.09 o
   9   7   6      598.22      645.59     43.72 o
  -4   8   6      298.32      288.22     19.28 o
  -3   8   6     4569.07     4468.75    158.12 o
  -2   8   6     2371.60     2408.96     96.18 o
  -1   8   6      351.54      359.96     15.52 o
   0   8   6      180.90      184.10     10.70 o
   1   8   6       18.83       23.26      5.25 o
   2   8   6     4353.73     4291.16     88.49 o
   3   8   6      309.88      315.58     14.42 o
   4   8   6     6884.76     6819.06     98.62 o
   5   8   6      161.04      165.09      8.12 o
   6   8   6      172.93      171.23      8.67 o
   7   8   6      494.23      496.99     17.17 o
   8   8   6        2.45        2.94      7.87 o
   9   8   6     1799.82     1874.12     83.80 o
  -4   9   6      303.76      290.74     29.88 o
  -3   9   6      954.33      916.66     53.19 o
  -2   9   6     1290.15     1282.44     63.39 o
  -1   9   6      234.08      262.58     18.01 o
   0   9   6     1812.95     1827.85     45.60 o
   1   9   6      641.15      608.05     21.58 o
   2   9   6        5.82       12.07      5.59 o
   3   9   6     1325.70     1375.72     54.27 o
   4   9   6        1.45        8.61      3.99 o
   5   9   6     6291.47     6182.62     91.51 o
   6   9   6      568.28      580.17     16.37 o
   7   9   6      257.53      245.07     11.82 o
   8   9   6       10.48       11.66      9.10 o
  -3  10   6     1250.79     1255.48     67.04 o
  -2  10   6       50.11       64.12     16.76 o
  -1  10   6      146.74      145.94     16.22 o
   0  10   6      765.89      771.82     32.45 o
   1  10   6     6331.94     6342.93    149.42 o
   2  10   6       50.46      101.59     34.25 o
   3  10   6     4775.98     4726.17     99.85 o
   4  10   6      916.60      920.99     35.16 o
   5  10   6      138.30      148.65     11.67 o
   6  10   6      167.63      178.18     11.04 o
   7  10   6     1439.57     1469.63     48.44 o
   8  10   6     3089.93     3273.32     87.71 o
  -2  11   6      714.07      723.56     48.82 o
  -1  11   6     2151.88     2212.78     80.88 o
   0  11   6      303.34      317.30     21.27 o
   1  11   6      456.54      461.42     25.62 o
   2  11   6      561.22      555.53     47.73 o
   3  11   6      245.80      221.68     18.03 o
   4  11   6      698.13      703.40     31.43 o
   5  11   6     2391.86     2302.89     54.30 o
   6  11   6      641.27      639.50     23.63 o
   7  11   6      408.61      381.09     37.16 o
  -1  12   6      362.19      366.23     24.20 o
   0  12   6     1140.55     1175.16     45.06 o
   1  12   6      123.99      116.52     15.41 o
   2  12   6      599.46      630.58     41.53 o
   3  12   6        0.02        8.92      8.36 o
   4  12   6      785.71      827.68     35.99 o
   5  12   6      362.22      385.88     22.91 o
   6  12   6     1915.80     1896.97     48.65 o
   1  13   6      396.09      376.42     26.96 o
   2  13   6     1714.50     1789.32    157.76 o
   3  13   6       26.24       64.96     13.07 o
   4  13   6     3337.82     3265.27    117.31 o
   5  13   6      615.75      622.54     25.06 o
  -2 -11   7     1800.41     1782.31     84.52 o
  -1 -11   7      584.08      502.05     40.08 o
   0 -11   7      419.56      462.70     38.62 o
   1 -11   7        0.21       -0.65      6.83 o
   2 -11   7      425.31      417.16     25.25 o
  -4 -10   7       29.53       50.14     12.75 o
  -3 -10   7       59.87       79.05     13.13 o
  -2 -10   7      747.75      878.63     35.07 o
  -1 -10   7     1420.96     1478.40     46.99 o
   0 -10   7      711.42      715.55     45.91 o
   1 -10   7     1255.00     1243.34     44.03 o
   2 -10   7        2.89       21.60     19.67 o
   3 -10   7       37.60       43.44     10.67 o
   4 -10   7        3.27        7.08      7.68 o
  -4  -9   7     4339.62     4180.94    104.31 o
  -3  -9   7      930.63      960.77     36.57 o
  -2  -9   7      820.27      846.76     31.42 o
  -1  -9   7      842.34      853.50     28.28 o
   0  -9   7     1652.46     1653.35     35.74 o
   1  -9   7     1616.00     1651.52     51.76 o
   2  -9   7      276.17      288.32     19.06 o
   3  -9   7     5701.51     5649.14    137.03 o
   4  -9   7      336.58      364.01     30.60 o
   5  -9   7      408.71      435.00     25.11 o
  -5  -8   7       99.59       99.47     14.36 o
  -4  -8   7      300.36      286.95     19.19 o
  -3  -8   7       44.83       63.20     20.04 o
  -2  -8   7      388.46      390.59     16.67 o
  -1  -8   7     3410.60     3344.76     60.92 o
   0  -8   7      440.48      434.28     13.34 o
   1  -8   7      991.76     1016.42     23.32 o
   2  -8   7      233.28      254.23     12.39 o
   3  -8   7       16.89       24.98      8.20 o
   4  -8   7     1710.38     1656.51     53.00 o
   5  -8   7      701.91      745.15     32.67 o
  -5  -7   7     1664.61     1638.53     51.03 o
  -4  -7   7        0.63       18.58     12.02 o
  -3  -7   7      398.56      395.88     21.11 o
  -2  -7   7       31.78       36.17      5.72 o
  -1  -7   7     1323.12     1320.69     29.77 o
   0  -7   7     3445.73     3506.55     55.04 o
   1  -7   7     2729.24     2702.84     50.73 o
   2  -7   7     7064.57     6967.74    114.60 o
   3  -7   7        9.51       19.60      4.64 o
   4  -7   7       63.72       75.86     11.20 o
   5  -7   7       19.12       17.16      7.14 o
   6  -7   7     2709.34     2729.57    114.40 o
  -6  -6   7      231.00      237.30     19.96 o
  -5  -6   7      413.87      383.14     22.06 o
  -4  -6   7        0.36        5.83     11.66 o
  -3  -6   7     4877.34     4819.07     82.49 o
  -2  -6   7     2993.98     2951.35     54.08 o
  -1  -6   7     1165.55     1201.32     27.36 o
   0  -6   7     3014.52     2934.83     46.92 o
   1  -6   7      703.52      701.67     19.03 o
   2  -6   7     1037.17     1054.32     24.91 o
   3  -6   7        7.58       19.74      4.63 o
   4  -6   7     9028.89     9099.36    145.34 o
   5  -6   7     1182.95     1254.47     32.33 o
   6  -6   7     1496.06     1595.77     75.78 o
   7  -6   7      245.41      301.67     32.06 o
  -6  -5   7      466.93      455.88     25.52 o
  -5  -5   7     3041.32     3100.12     79.17 o
  -4  -5   7      538.62      507.82     23.55 o
  -3  -5   7     1155.02     1167.11     27.21 o
  -2  -5   7        9.67       22.76      5.62 o
  -1  -5   7      214.48      222.29      9.84 o
   0  -5   7     1704.07     1677.40     29.48 o
   1  -5   7       89.72       99.81      6.83 o
   2  -5   7     3671.79     3585.43     62.25 o
   3  -5   7       46.14       65.25      8.43 o
   4  -5   7      487.06      484.35     20.24 o
   5  -5   7     1294.25     1344.86     33.04 o
   6  -5   7       71.03       74.88      8.11 o
   7  -5   7     2304.57     2314.96     99.10 o
  -6  -4   7      872.50      876.10     37.53 o
  -5  -4   7      182.26      178.28     15.58 o
  -4  -4   7     3586.45     3523.19     84.66 o
  -3  -4   7      536.32      538.83     16.28 o
  -2  -4   7     2607.50     2580.98     47.46 o
  -1  -4   7      351.73      371.13     10.45 o
   0  -4   7      655.10      660.47     16.88 o
   1  -4   7     7319.45     7136.29    113.82 o
   2  -4   7     1183.12     1192.42     25.76 o
   3  -4   7    15499.95    14998.80    229.52 o
   4  -4   7      509.08      504.48     17.47 o
   5  -4   7     1501.08     1492.31     35.97 o
   6  -4   7      118.46      121.13      9.48 o
   7  -4   7     1460.37     1496.06     37.94 o
   8  -4   7     1532.84     1612.02     61.57 o
  -6  -3   7     6393.46     6322.55    143.38 o
  -5  -3   7      659.83      617.63     27.59 o
  -4  -3   7        5.67       11.40      6.43 o
  -3  -3   7      163.67      187.07     11.81 o
  -2  -3   7     6585.34     6717.89    106.45 o
  -1  -3   7     9093.41     9140.45    125.12 o
   0  -3   7     2265.56     2266.21     47.45 o
   1  -3   7    14226.07    13796.45    210.26 o
   2  -3   7      140.73      139.12      7.11 o
   3  -3   7       21.70       30.03      7.41 o
   4  -3   7      348.43      342.74     11.89 o
   5  -3   7     5487.74     5580.27     92.65 o
   6  -3   7     2456.70     2546.85     56.27 o
   7  -3   7     1935.71     2003.29     46.11 o
   8  -3   7     1338.15     1380.01     37.10 o
  -6  -2   7       53.50       49.12     11.38 o
  -5  -2   7      663.63      683.70     42.99 o
  -4  -2   7     2574.97     2546.92     55.56 o
  -3  -2   7     2079.90     2067.61     34.51 o
  -2  -2   7      637.45      631.86     18.86 o
  -1  -2   7       24.74       50.71      5.87 o
   0  -2   7     1124.08     1144.13     22.21 o
   1  -2   7     1892.74     1876.93     32.07 o
   2  -2   7     4760.54     4921.32     74.10 o
   3  -2   7     1866.43     1809.32     34.45 o
   4  -2   7     1191.76     1256.18     26.72 o
   5  -2   7      490.29      511.10     15.46 o
   6  -2   7     1599.20     1645.11     30.48 o
   7  -2   7      762.32      793.44     24.63 o
   8  -2   7     1825.65     1868.03     45.09 o
  -6  -1   7        4.05        6.54     13.48 o
  -5  -1   7       76.59      103.07     26.96 o
  -4  -1   7       95.47      101.51      8.78 o
  -3  -1   7     5253.41     5207.20     84.03 o
  -2  -1   7     3179.46     3140.35     55.65 o
  -1  -1   7     5855.93     5862.55     72.32 o
   0  -1   7     4267.77     4236.89     66.53 o
   1  -1   7      373.82      406.79     12.87 o
   2  -1   7     3818.09     3829.44     62.62 o
   3  -1   7      382.29      374.25     10.39 o
   4  -1   7    17163.81    16597.93    251.98 o
   5  -1   7     1963.23     1966.22     38.15 o
   6  -1   7     4452.85     4375.84     69.10 o
   7  -1   7      748.65      766.67     27.28 o
   8  -1   7      611.50      664.83     25.69 o
   9  -1   7     2122.59     2212.17     63.39 o
  -6   0   7        7.84        6.56      8.89 o
  -5   0   7     8457.62     8252.79    175.66 o
  -4   0   7     1897.97     1970.51     62.12 o
  -3   0   7      563.03      602.38     16.17 o
  -2   0   7      245.58      282.17      6.66 o
  -1   0   7      723.41      727.36     14.24 o
   0   0   7     7415.37     7438.12    115.34 o
   1   0   7     1400.30     1475.26     23.53 o
   2   0   7    25321.28    24216.04    414.28 o
   3   0   7     1081.30     1113.82     39.62 o
   4   0   7      198.31      211.01      8.63 o
   5   0   7        1.27       16.61      5.36 o
   6   0   7     4335.98     4227.09     63.91 o
   7   0   7     5712.95     5660.98     89.50 o
   8   0   7      707.89      725.08     23.93 o
   9   0   7     2322.19     2396.47     54.80 o
  -6   1   7      148.78      146.01     16.79 o
  -5   1   7      308.13      329.64     20.07 o
  -4   1   7     2037.68     2018.40     46.20 o
  -3   1   7      351.00      375.51     11.91 o
  -2   1   7     4886.76     4904.84     59.11 o
  -1   1   7        3.73       21.10      9.78 o
   0   1   7     1230.69     1292.72     19.88 o
   1   1   7     2248.42     2251.50     32.49 o
   2   1   7       19.88       37.81      4.18 o
   3   1   7    10441.84    10715.82    253.88 o
   4   1   7       29.44       45.86      6.34 o
   5   1   7     2356.05     2408.04     44.34 o
   6   1   7        7.88       20.35      4.86 o
   7   1   7      834.17      864.89     19.72 o
   8   1   7     1753.87     1822.50     43.17 o
   9   1   7      611.98      615.01     22.71 o
  -6   2   7     3194.00     3121.96     81.14 o
  -5   2   7      617.63      598.74     26.78 o
  -4   2   7        0.36        8.98      4.11 o
  -3   2   7      112.81      116.37      8.50 o
  -2   2   7     5988.72     6063.40     80.90 o
  -1   2   7    11257.30    11464.66    134.48 o
   0   2   7     2685.45     2703.11     44.42 o
   1   2   7    14854.05    14662.35    197.85 o
   2   2   7     1349.51     1411.33     22.68 o
   3   2   7      669.32      643.12     16.40 o
   4   2   7       83.70       98.12      5.29 o
   5   2   7     9059.32     9086.92    155.72 o
   6   2   7     4401.26     4379.33     61.27 o
   7   2   7     4822.08     4884.93     63.00 o
   8   2   7     2433.68     2417.06     52.52 o
   9   2   7       49.06       52.10      9.79 o
  -6   3   7      395.25      412.42     33.52 o
  -5   3   7        1.36       10.93     10.20 o
  -4   3   7     7164.45     7147.85    151.48 o
  -3   3   7     3972.49     4040.73     68.93 o
  -2   3   7     2269.15     2393.42     32.85 o
  -1   3   7     2043.18     2090.70     29.07 o
   0   3   7        0.66        3.22      1.68 o
   1   3   7     4340.05     4373.49     58.68 o
   2   3   7       88.97      103.22      3.61 o
   3   3   7    14042.59    13717.65    251.35 o
   4   3   7     1048.65     1090.21     27.85 o
   5   3   7      911.07      942.85     26.52 o
   6   3   7       43.44       86.49      8.31 o
   7   3   7       10.35       23.28      3.45 o
   8   3   7     3003.99     3063.86     79.09 o
   9   3   7        3.11       25.50      7.73 o
  -5   4   7        8.06       15.30     12.39 o
  -4   4   7      600.19      600.42     35.70 o
  -3   4   7     1379.76     1378.41     24.89 o
  -2   4   7      478.12      510.50     11.04 o
  -1   4   7     4291.19     4472.23     56.07 o
   0   4   7     2560.25     2656.76     38.77 o
   1   4   7      305.60      300.84      9.92 o
   2   4   7     1787.91     1812.19     25.88 o
   3   4   7       31.54       49.67      4.10 o
   4   4   7    11138.71    11131.60    139.28 o
   5   4   7      277.83      310.56      9.93 o
   6   4   7     3542.25     3447.83     54.18 o
   7   4   7      370.88      348.73     12.65 o
   8   4   7       47.78       51.59      9.27 o
   9   4   7     1219.91     1135.98     59.02 o
  -5   5   7     4871.93     4625.54    153.02 o
  -4   5   7     2518.65     2449.76     89.63 o
  -3   5   7      293.18      340.37     13.08 o
  -2   5   7       20.46       30.66      5.44 o
  -1   5   7      909.61      910.33     17.46 o
   0   5   7     4907.46     5022.80     77.52 o
   1   5   7      526.98      533.70     10.55 o
   2   5   7    16806.31    16385.91    167.52 o
   3   5   7     1390.25     1395.97     22.97 o
   4   5   7      378.18      421.09     10.70 o
   5   5   7        8.43       19.28      3.18 o
   6   5   7     4621.58     4546.56     69.28 o
   7   5   7     6585.05     6297.33    118.29 o
   8   5   7     1594.34     1598.93     48.67 o
   9   5   7     3173.22     3117.94    118.04 o
  -5   6   7        9.25       13.12     12.39 o
  -4   6   7      242.00      196.74     21.86 o
  -3   6   7     1386.18     1494.57     44.46 o
  -2   6   7     5007.08     4983.04    134.41 o
  -1   6   7     1469.22     1532.81     26.74 o
   0   6   7     4675.67     4838.35     65.19 o
   1   6   7      114.82      118.08      6.92 o
   2   6   7       20.96       48.95      8.47 o
   3   6   7      419.05      419.25     11.45 o
   4   6   7     4569.77     4533.34     61.93 o
   5   6   7     2289.66     2328.47     35.95 o
   6   6   7      755.46      752.29     18.33 o
   7   6   7      210.49      219.75      9.96 o
   8   6   7      598.49      599.50     26.44 o
   9   6   7      625.11      702.43     45.18 o
  -4   7   7       18.59       29.88     13.84 o
  -3   7   7      752.88      724.09     32.43 o
  -2   7   7      315.31      358.08     19.48 o
  -1   7   7     2570.52     2580.95     46.72 o
   0   7   7      994.53     1025.68     27.47 o
   1   7   7     3683.54     3676.87     64.90 o
   2   7   7      100.09       90.42      6.80 o
   3   7   7      709.78      736.74     15.49 o
   4   7   7      338.41      330.39      9.84 o
   5   7   7     3743.39     3740.54     53.38 o
   6   7   7     1297.61     1307.43     26.78 o
   7   7   7     2029.27     2045.31     42.70 o
   8   7   7     1813.54     1776.18     43.45 o
   9   7   7        4.01       15.30     10.93 o
  -3   8   7     3239.01     3113.57    120.23 o
  -2   8   7      800.92      835.78     46.63 o
  -1   8   7     1513.54     1618.91     49.19 o
   0   8   7      822.79      839.34     27.84 o
   1   8   7     2544.18     2535.33     91.10 o
   2   8   7        5.53        8.63      4.10 o
   3   8   7    14767.08    14383.86    267.06 o
   4   8   7     1549.38     1569.35     29.41 o
   5   8   7     1724.08     1689.81     31.73 o
   6   8   7      193.88      188.87      9.28 o
   7   8   7      181.77      183.35     12.04 o
   8   8   7     1800.89     1801.14     96.18 o
  -3   9   7       14.27       36.43     13.84 o
  -2   9   7      143.21      118.77     20.40 o
  -1   9   7     3504.56     3490.23     90.40 o
   0   9   7       32.16       51.12     18.95 o
   1   9   7     2655.84     2624.09     71.62 o
   2   9   7      112.64      119.43     10.13 o
   3   9   7      542.03      570.33     22.79 o
   4   9   7     1438.49     1386.88     32.38 o
   5   9   7       55.57       53.85      6.16 o
   6   9   7     2167.91     2168.12     42.65 o
   7   9   7       69.22       95.08      8.56 o
   8   9   7      453.38      458.39     25.70 o
  -2  10   7      107.10      136.26     23.32 o
  -1  10   7        1.42        8.89      7.28 o
   0  10   7     1420.03     1430.94     48.42 o
   1  10   7      134.49      127.95     24.77 o
   2  10   7     3141.80     3082.60     82.95 o
   3  10   7        3.44       18.26     13.84 o
   4  10   7       15.43       13.58      5.85 o
   5  10   7       86.85       86.45      9.87 o
   6  10   7     1439.07     1441.48     32.55 o
   7  10   7     1501.03     1587.71     35.52 o
   8  10   7      778.62      817.95     35.67 o
  -1  11   7      541.90      566.17     41.53 o
   0  11   7     2702.94     2735.37     78.83 o
   1  11   7      335.68      335.18     22.51 o
   2  11   7      132.37      136.20     16.27 o
   3  11   7        2.43        9.90      7.87 o
   4  11   7     6987.43     6717.61    129.55 o
   5  11   7     1706.37     1735.90     45.03 o
   6  11   7      592.36      580.89     22.88 o
   7  11   7      788.65      814.66     28.26 o
   0  12   7     1098.78     1078.66     43.80 o
   1  12   7      276.55      301.10     22.72 o
   2  12   7     1744.11     1695.11     57.41 o
   3  12   7       56.73       60.38     17.12 o
   4  12   7     1533.87     1452.75     66.31 o
   5  12   7      200.31      239.88     17.73 o
   6  12   7      374.92      390.77     19.38 o
   2  13   7       75.09       78.98     14.52 o
   3  13   7     2617.65     2456.43     75.61 o
   4  13   7      774.29      765.52     36.19 o
   0 -11   8       16.90        8.02     10.20 o
  -2 -10   8        3.13        6.56      7.29 o
  -1 -10   8      245.72      275.19     15.14 o
   0 -10   8      135.99      119.50     21.86 o
   1 -10   8     1887.94     1943.18     86.35 o
   2 -10   8        1.30       16.50     10.57 o
   3 -10   8      556.17      578.99     30.06 o
  -3  -9   8     1309.20     1375.38     47.13 o
  -2  -9   8      538.35      546.87     21.13 o
  -1  -9   8      116.43      124.11     11.40 o
   0  -9   8      728.28      735.08     24.05 o
   1  -9   8      357.08      356.09     16.37 o
   2  -9   8     3535.96     3683.34    102.74 o
   3  -9   8        1.85       15.35     10.93 o
   4  -9   8     2224.21     2280.95     69.23 o
  -4  -8   8      400.67      464.89     37.89 o
  -3  -8   8     1118.00     1117.10     40.44 o
  -2  -8   8     1452.51     1502.45     38.55 o
  -1  -8   8     2014.73     1938.64     45.03 o
   0  -8   8     6554.71     6567.89    118.24 o
   1  -8   8        4.53       24.16      4.74 o
   2  -8   8      559.54      572.04     18.65 o
   3  -8   8      111.60      120.00     14.43 o
   4  -8   8     1839.06     1821.88     57.41 o
   5  -8   8      857.18      943.81     38.39 o
  -5  -7   8      834.34      836.28     35.07 o
  -4  -7   8      642.28      652.88     43.72 o
  -3  -7   8      337.71      349.78     20.35 o
  -2  -7   8      457.81      439.00     17.95 o
  -1  -7   8      204.42      196.04     11.91 o
   0  -7   8      400.21      428.17     15.14 o
   1  -7   8     1388.95     1394.10     27.58 o
   2  -7   8     1650.80     1711.51     43.96 o
   3  -7   8     1043.88     1024.36     26.08 o
   4  -7   8      202.57      210.34     12.33 o
   5  -7   8      379.02      369.27     21.86 o
   6  -7   8      196.07      204.03     26.96 o
  -5  -6   8       27.94       29.65      9.16 o
  -4  -6   8     1851.60     2032.24     85.98 o
  -3  -6   8      669.79      666.90     22.92 o
  -2  -6   8     4259.86     4120.69     79.77 o
  -1  -6   8     3109.01     3076.50     56.43 o
   0  -6   8       34.57       90.06      9.15 o
   1  -6   8       35.30       49.06      5.84 o
   2  -6   8      280.66      303.75     14.48 o
   3  -6   8     7672.58     7605.35    123.98 o
   4  -6   8      729.68      728.59     20.71 o
   5  -6   8     5089.29     5019.56    113.64 o
   6  -6   8     1170.20     1222.87     42.95 o
  -5  -5   8      518.22      524.85     26.66 o
  -4  -5   8     1627.00     1645.22     83.07 o
  -3  -5   8     1513.00     1487.41     37.25 o
  -2  -5   8      632.81      633.02     18.75 o
  -1  -5   8     2030.44     2011.06     39.71 o
   0  -5   8     2202.76     2167.58     36.76 o
   1  -5   8    14816.10    15027.07    358.92 o
   2  -5   8      520.32      541.66     16.33 o
   3  -5   8     1352.62     1370.30     31.24 o
   4  -5   8      111.00      139.03     10.06 o
   5  -5   8      737.61      701.41     22.77 o
   6  -5   8     2509.78     2518.46     54.71 o
   7  -5   8      816.38      868.56     52.46 o
  -6  -4   8      302.78      299.48     34.25 o
  -5  -4   8      177.33      180.80     16.98 o
  -4  -4   8       52.95       59.93     10.33 o
  -3  -4   8     2003.43     2000.14     44.97 o
  -2  -4   8      142.88      177.43     14.62 o
  -1  -4   8      846.03      829.50     20.93 o
   0  -4   8      980.82      941.43     22.04 o
   1  -4   8       45.98       65.44      9.47 o
   2  -4   8     3402.21     3401.26     60.03 o
   3  -4   8      387.56      415.05     16.51 o
   4  -4   8     2182.56     2208.77     43.26 o
   5  -4   8        4.07        6.43      3.45 o
   6  -4   8       77.82       91.64      8.85 o
   7  -4   8      436.29      435.78     22.39 o
  -6  -3   8      233.07      225.16     32.79 o
  -5  -3   8      114.17      125.49     14.92 o
  -4  -3   8        1.58        2.98      5.78 o
  -3  -3   8     2363.15     2417.42     46.14 o
  -2  -3   8     4257.13     4267.77     72.52 o
  -1  -3   8     2323.93     2369.75     44.00 o
   0  -3   8    12708.26    12830.19    196.71 o
   1  -3   8       57.21       95.71     11.46 o
   2  -3   8      943.59      953.70     22.24 o
   3  -3   8      243.61      260.14     10.45 o
   4  -3   8     5420.22     5314.63     88.73 o
   5  -3   8     1349.17     1288.01     29.16 o
   6  -3   8     6978.32     6888.91    113.69 o
   7  -3   8     3104.19     3029.03     78.21 o
   8  -3   8        0.01       21.89     18.22 o
  -6  -2   8       44.62       48.09     20.40 o
  -5  -2   8     4316.03     4364.48    104.50 o
  -4  -2   8     2045.39     2015.05     73.59 o
  -3  -2   8     4081.59     4115.36     70.15 o
  -2  -2   8     3777.41     3847.75     65.65 o
  -1  -2   8        7.24       14.81      2.86 o
   0  -2   8      556.03      565.04     14.76 o
   1  -2   8      144.73      160.68      7.52 o
   2  -2   8    10865.92    10677.36    164.90 o
   3  -2   8     1412.83     1409.26     29.35 o
   4  -2   8     2508.66     2529.78     54.11 o
   5  -2   8      152.23      150.40      8.57 o
   6  -2   8      181.85      178.24      9.50 o
   7  -2   8     1588.11     1589.28     48.52 o
   8  -2   8       55.79       58.43      8.39 o
  -6  -1   8       36.15       49.55     19.67 o
  -5  -1   8      621.60      632.41     28.43 o
  -4  -1   8      167.68      152.00     13.66 o
  -3  -1   8      434.48      440.74     14.06 o
  -2  -1   8     3234.06     3277.61     66.09 o
  -1  -1   8     1900.92     1882.41     28.95 o
   0  -1   8     2245.44     2216.60     36.36 o
   1  -1   8      186.11      201.70      7.78 o
   2  -1   8        7.99       23.18      3.62 o
   3  -1   8     6288.28     6216.20    100.55 o
   4  -1   8      174.89      190.24      8.67 o
   5  -1   8     5589.08     5475.00     91.14 o
   6  -1   8     1098.32     1093.74     26.09 o
   7  -1   8       43.22       51.35      7.81 o
   8  -1   8      405.26      412.70     17.79 o
  -6   0   8     2436.34     2352.12     97.64 o
  -5   0   8      585.01      592.81     39.35 o
  -4   0   8     1437.03     1449.31     64.12 o
  -3   0   8      680.08      708.92     18.40 o
  -2   0   8      567.92      616.68     14.00 o
  -1   0   8     2424.42     2495.44     38.78 o
   0   0   8     1613.60     1635.37     30.62 o
   1   0   8    27613.90    26821.76    350.48 o
   2   0   8      851.64      915.15     22.07 o
   3   0   8     3429.43     3378.36     58.04 o
   4   0   8      268.27      277.80     10.50 o
   5   0   8     2272.22     2360.08     47.03 o
   6   0   8     3870.45     3779.25     67.06 o
   7   0   8     3151.19     3178.92     59.29 o
   8   0   8     5928.34     5908.35    110.07 o
   9   0   8        0.82        7.72      5.29 o
  -6   1   8      293.25      298.02     33.52 o
  -5   1   8       15.22       15.04      8.71 o
  -4   1   8     1637.08     1606.14     62.30 o
  -3   1   8     3743.68     3729.49     63.26 o
  -2   1   8     1939.23     2036.71     36.41 o
  -1   1   8     6230.38     6256.66     94.41 o
   0   1   8        4.75       19.24      4.26 o
   1   1   8      499.96      525.38     13.47 o
   2   1   8       63.38       72.91      6.43 o
   3   1   8     5749.09     5554.27     89.99 o
   4   1   8     1860.34     1876.20     36.22 o
   5   1   8     4287.87     4391.61     80.87 o
   6   1   8     1353.11     1264.11     28.74 o
   7   1   8      698.02      736.49     20.88 o
   8   1   8      478.22      532.75     24.71 o
   9   1   8      231.70      267.53     18.80 o
  -5   2   8      579.15      565.87     26.53 o
  -4   2   8      699.82      767.50     50.64 o
  -3   2   8        0.34        8.88      6.04 o
  -2   2   8     2696.03     2719.76     40.72 o
  -1   2   8      724.43      754.99     14.06 o
   0   2   8     3726.56     3659.94     58.88 o
   1   2   8     1061.73     1059.97     17.74 o
   2   2   8        1.09       37.06      4.31 o
   3   2   8        0.94        9.98      3.18 o
   4   2   8     2901.04     2853.29     50.78 o
   5   2   8      733.05      752.16     19.38 o
   6   2   8     7246.91     7082.77    115.49 o
   7   2   8     4189.93     4206.72     65.75 o
   8   2   8       59.72       49.69      9.01 o
   9   2   8        5.58       11.58      7.16 o
  -5   3   8     3215.80     2998.44    109.30 o
  -4   3   8     2749.27     2747.21     73.59 o
  -3   3   8     3032.56     3042.06     72.64 o
  -2   3   8     5259.55     5371.83     62.59 o
  -1   3   8      164.13      175.07      5.77 o
   0   3   8      851.62      806.21     18.03 o
   1   3   8      122.82      129.78      6.52 o
   2   3   8    27327.18    26630.62    339.21 o
   3   3   8     2049.73     2093.24     30.25 o
   4   3   8     7287.20     7165.16    105.89 o
   5   3   8     2263.25     2226.13     39.14 o
   6   3   8        3.11       14.39      4.32 o
   7   3   8      983.80      988.78     20.73 o
   8   3   8      915.34      956.36     35.27 o
   9   3   8     5385.28     5480.89    130.59 o
  -5   4   8      793.01      762.18     45.18 o
  -4   4   8      121.72      130.43     19.67 o
  -3   4   8       93.21      110.58     11.82 o
  -2   4   8     2656.37     2695.32     45.59 o
  -1   4   8      135.11      173.59      6.37 o
   0   4   8     7628.34     7627.16     93.12 o
   1   4   8      202.81      205.88      7.46 o
   2   4   8     2134.88     2157.82     29.98 o
   3   4   8      374.74      388.48      9.94 o
   4   4   8      217.93      223.52      8.39 o
   5   4   8     3971.36     4014.39     61.70 o
   6   4   8      200.80      220.64     15.78 o
   7   4   8     1277.30     1244.73     26.14 o
   8   4   8      375.31      357.97     20.07 o
   9   4   8       16.64       31.03      8.71 o
  -5   5   8       13.24       18.22     13.84 o
  -4   5   8     1242.64     1358.95     61.21 o
  -3   5   8       64.91      118.04     18.22 o
  -2   5   8       64.85       83.75     10.04 o
  -1   5   8      869.65      912.05     17.99 o
   0   5   8     1170.80     1193.13     21.27 o
   1   5   8     7452.33     7510.92     82.89 o
   2   5   8       52.66       76.45      4.49 o
   3   5   8      781.37      786.61     17.10 o
   4   5   8      302.84      318.08      9.37 o
   5   5   8     1245.72     1261.17     22.83 o
   6   5   8     2684.25     2640.83     44.71 o
   7   5   8     2519.03     2605.73     60.34 o
   8   5   8     4275.22     4364.03     74.77 o
   9   5   8        0.26        4.43      6.12 o
  -4   6   8      970.12      877.31     46.63 o
  -3   6   8     3135.78     3164.35     78.94 o
  -2   6   8     1833.80     1943.41     52.58 o
  -1   6   8     7504.65     7775.38    118.28 o
   0   6   8      147.03      167.31      8.34 o
   1   6   8       35.83       42.44      3.69 o
   2   6   8        1.44        7.02      4.36 o
   3   6   8    14945.28    15074.99    187.20 o
   4   6   8     2945.36     2981.83     43.78 o
   5   6   8     5752.86     5754.85     89.32 o
   6   6   8     5540.70     5357.63     86.15 o
   7   6   8       84.00       91.70     10.52 o
   8   6   8      127.45      150.36     10.60 o
   9   6   8       97.95      111.49     20.40 o
  -4   7   8      429.39      478.00     34.98 o
  -3   7   8      558.85      644.46     27.53 o
  -2   7   8      250.82      252.12     24.05 o
  -1   7   8      313.71      310.24     30.60 o
   0   7   8      457.34      446.14     11.40 o
   1   7   8     4747.68     4720.56     81.07 o
   2   7   8      932.08      920.69     20.19 o
   3   7   8     3108.84     3116.71     49.72 o
   4   7   8       14.37       23.17      3.56 o
   5   7   8      152.68      174.38      8.41 o
   6   7   8     2203.78     2122.11     37.38 o
   7   7   8      355.68      360.50     14.35 o
   8   7   8      493.64      478.89     19.87 o
   9   7   8       51.46       69.22     17.49 o
  -3   8   8     1144.74     1157.11     59.75 o
  -2   8   8      330.76      304.58     28.42 o
  -1   8   8        6.96       22.59      8.24 o
   0   8   8      643.79      685.81     38.51 o
   1   8   8        6.76       19.08      6.90 o
   2   8   8     5450.61     5279.42    121.32 o
   3   8   8      957.55      965.21     22.00 o
   4   8   8      997.79      987.98     19.84 o
   5   8   8     1388.90     1365.92     27.14 o
   6   8   8      239.26      230.26     11.21 o
   7   8   8      805.90      824.40     26.58 o
   8   8   8     1211.95     1163.97     33.77 o
  -3   9   8      101.31       85.25     18.95 o
  -2   9   8     2157.79     2132.79     92.54 o
  -1   9   8      727.79      734.59     31.68 o
   0   9   8     6202.37     6111.42    144.49 o
   1   9   8       53.07       52.91     10.04 o
   2   9   8      546.47      560.97     26.26 o
   3   9   8        1.64        1.85      4.10 o
   4   9   8     2419.28     2317.98     53.27 o
   5   9   8     1766.51     1799.86     37.16 o
   6   9   8     1409.00     1406.10     31.78 o
   7   9   8     3700.78     3778.65     67.67 o
   8   9   8      208.54      192.83     13.75 o
  -2  10   8     1113.78     1146.19     63.39 o
  -1  10   8      183.49      196.74     24.05 o
   0  10   8       14.47       34.83     10.27 o
   1  10   8     1972.16     1924.18     59.51 o
   2  10   8     1410.19     1289.10     45.06 o
   3  10   8     1945.95     1798.07     55.89 o
   4  10   8      535.13      537.76     21.40 o
   5  10   8       32.32       58.88      8.51 o
   6  10   8     1177.99     1206.23     35.28 o
   7  10   8      224.52      232.66     12.57 o
  -1  11   8     1236.23     1268.60     68.49 o
   0  11   8       93.65      107.06     15.35 o
   1  11   8       16.71       27.69      9.70 o
   2  11   8       87.98       94.38     14.11 o
   3  11   8     2397.75     2368.44     79.79 o
   4  11   8     1271.13     1297.61     37.50 o
   5  11   8      644.33      686.66     25.70 o
   6  11   8     1347.61     1294.65     37.74 o
   7  11   8       40.29       51.30      9.03 o
   1  12   8     2335.68     2372.34     77.60 o
   2  12   8      153.25      189.61     19.07 o
   3  12   8      806.90      797.00     36.26 o
   4  12   8      400.85      386.64     19.96 o
   5  12   8      470.22      433.96     21.10 o
   0 -10   9     3703.18     3676.10    142.82 o
   1 -10   9       53.39       78.70     19.67 o
  -2  -9   9      671.01      648.74     24.24 o
  -1  -9   9      496.79      528.80     21.20 o
   0  -9   9       66.55       64.10      8.65 o
   1  -9   9      703.14      765.40     24.84 o
   2  -9   9      235.41      245.03     20.04 o
   3  -9   9     1514.04     1528.49     57.56 o
  -3  -8   9      400.89      410.63     23.68 o
  -2  -8   9      961.63      933.23     29.44 o
  -1  -8   9     4734.08     4727.32     91.57 o
   0  -8   9       19.93       24.01      5.86 o
   1  -8   9     1059.18     1045.10     25.77 o
   2  -8   9      261.60      275.08     14.57 o
   3  -8   9     1329.34     1294.53     66.31 o
   4  -8   9      104.25      117.91     16.39 o
  -4  -7   9     2234.29     2318.60     97.64 o
  -3  -7   9     2364.55     2394.97     55.11 o
  -2  -7   9        9.44       19.83      6.16 o
  -1  -7   9       69.77       74.58      8.97 o
   0  -7   9      192.67      190.83     12.00 o
   1  -7   9     2577.31     2472.55     50.64 o
   2  -7   9      120.06      130.60     16.36 o
   3  -7   9     3121.69     3152.17     65.92 o
   4  -7   9      521.06      582.32     21.43 o
   5  -7   9      249.62      249.48     18.98 o
  -4  -6   9      140.93      141.33     15.87 o
  -3  -6   9      844.28      860.37     27.46 o
  -2  -6   9      305.92      320.10     16.37 o
  -1  -6   9     1863.38     1805.25     42.46 o
   0  -6   9        0.30        4.52      3.91 o
   1  -6   9       68.88       68.18      7.05 o
   2  -6   9     1008.74     1053.02     26.50 o
   3  -6   9       51.47       65.49      7.16 o
   4  -6   9     3363.86     3388.86     63.47 o
   5  -6   9      387.93      433.62     18.13 o
   6  -6   9      309.24      327.46     21.35 o
  -5  -5   9     1542.91     1605.24     78.70 o
  -4  -5   9      793.61      775.44     31.95 o
  -3  -5   9        1.51        1.88      4.82 o
  -2  -5   9      436.46      469.96     18.73 o
  -1  -5   9      336.44      351.46     27.88 o
   0  -5   9    10943.92    10887.60    169.42 o
   1  -5   9       37.64       51.95      5.99 o
   2  -5   9     4769.24     4697.81     81.07 o
   3  -5   9     1297.94     1259.80     29.60 o
   4  -5   9      266.71      291.08     12.51 o
   5  -5   9      327.91      331.47     14.11 o
   6  -5   9     2910.07     2938.11     73.03 o
   7  -5   9     4516.96     4487.74    109.86 o
  -5  -4   9      437.50      436.84     24.79 o
  -4  -4   9      374.62      413.74     22.72 o
  -3  -4   9     2354.28     2410.70     71.86 o
  -2  -4   9     4767.54     4771.35     90.03 o
  -1  -4   9      117.27      111.80      8.29 o
   0  -4   9     2114.35     2144.01     36.73 o
   1  -4   9      519.14      501.27     15.48 o
   2  -4   9     3415.33     3287.35     59.36 o
   3  -4   9     1091.86     1075.43     25.87 o
   4  -4   9     4357.37     4281.09     75.00 o
   5  -4   9     2135.60     2118.07     43.53 o
   6  -4   9      455.42      479.47     18.54 o
   7  -4   9       21.30       20.80      7.14 o
  -5  -3   9      484.51      525.53     27.18 o
  -4  -3   9      213.87      224.04     17.21 o
  -3  -3   9      366.94      366.52     29.88 o
  -2  -3   9      583.84      590.25     20.13 o
  -1  -3   9     1284.48     1283.99     28.46 o
   0  -3   9     1967.58     1955.80     37.81 o
   1  -3   9      483.42      469.30     22.61 o
   2  -3   9        0.63        8.52      4.21 o
   3  -3   9     1203.41     1201.48     27.26 o
   4  -3   9      759.02      798.72     21.34 o
   5  -3   9     6806.11     6688.55    111.36 o
   6  -3   9     2500.22     2401.91     48.24 o
   7  -3   9      934.78      917.37     27.65 o
   8  -3   9      381.11      412.75     23.24 o
  -5  -2   9     1080.84     1072.02     40.33 o
  -4  -2   9     3604.84     3505.20     86.96 o
  -3  -2   9     6386.78     6274.66    112.80 o
  -2  -2   9       19.21       29.42      4.50 o
  -1  -2   9       12.55       16.41      5.91 o
   0  -2   9       91.86       98.22      7.22 o
   1  -2   9    12105.58    11877.78    184.32 o
   2  -2   9      470.87      487.09     19.04 o
   3  -2   9     8981.29     8753.42    139.32 o
   4  -2   9     4166.99     4038.58     70.03 o
   5  -2   9      379.72      363.19     13.52 o
   6  -2   9        0.42        6.87      3.91 o
   7  -2   9     1583.44     1598.86     39.58 o
   8  -2   9     6537.63     6587.00    211.31 o
  -5  -1   9      324.69      340.82     22.14 o
  -4  -1   9        8.48       23.45      8.20 o
  -3  -1   9      435.01      454.24     18.00 o
  -2  -1   9      167.15      199.47      8.78 o
  -1  -1   9     7149.56     7177.09    113.85 o
   0  -1   9      309.50      318.66     11.85 o
   1  -1   9     2488.70     2500.36     45.43 o
   2  -1   9       43.67       58.36      5.52 o
   3  -1   9      349.98      353.03     12.21 o
   4  -1   9     1928.36     1974.78     39.15 o
   5  -1   9      854.91      858.11     22.05 o
   6  -1   9     2472.68     2461.02     48.21 o
   7  -1   9      110.56      103.56      8.95 o
   8  -1   9      408.63      417.66     23.32 o
  -5   0   9     2238.03     2288.21     65.14 o
  -4   0   9        0.02       11.24      7.00 o
  -3   0   9      154.26      179.89     11.31 o
  -2   0   9      249.74      277.53      7.73 o
  -1   0   9      446.19      462.12     10.19 o
   0   0   9     4534.71     4506.16     74.29 o
   1   0   9      708.97      682.24     15.24 o
   2   0   9     2989.80     3034.28     61.38 o
   3   0   9      159.43      159.10      7.83 o
   4   0   9      152.57      166.99      8.52 o
   5   0   9     1415.59     1382.61     30.50 o
   6   0   9     4126.04     4128.14     72.94 o
   7   0   9     4351.62     4364.73     77.67 o
   8   0   9      140.50      129.41     14.16 o
  -5   1   9      216.45      204.46     18.03 o
  -4   1   9     1701.67     1598.95     62.30 o
  -3   1   9     3275.53     3335.49     65.73 o
  -2   1   9     9513.33     9511.07    139.11 o
  -1   1   9      360.52      345.91     11.21 o
   0   1   9     1712.70     1851.16     33.88 o
   1   1   9      120.74      138.27      7.42 o
   2   1   9    10028.96    10226.58    159.66 o
   3   1   9     3622.41     3600.32     62.25 o
   4   1   9    10168.09    10027.58    157.82 o
   5   1   9    13511.44    12947.50    201.95 o
   6   1   9      374.77      349.28     13.30 o
   7   1   9      145.05      134.97      9.52 o
   8   1   9       97.14       92.53     12.10 o
   9   1   9     3686.00     3826.80    107.84 o
  -5   2   9      788.20      837.68     34.52 o
  -4   2   9     1365.46     1388.35     62.30 o
  -3   2   9      119.01      130.55     10.89 o
  -2   2   9       11.04       31.06      7.96 o
  -1   2   9       67.18       44.04      4.98 o
   0   2   9     7426.59     7393.61    112.66 o
   1   2   9     1491.40     1487.32     23.73 o
   2   2   9     2525.33     2534.11     41.55 o
   3   2   9      160.80      176.91     11.63 o
   4   2   9      380.59      374.47     12.65 o
   5   2   9     1702.36     1789.75     36.47 o
   6   2   9      320.55      337.85     13.06 o
   7   2   9     1756.60     1751.88     33.48 o
   8   2   9       15.82       37.65     18.95 o
   9   2   9      783.48      845.61     35.29 o
  -5   3   9      537.77      516.62     37.16 o
  -4   3   9     1980.10     2080.74     65.94 o
  -3   3   9     1108.48     1057.14     51.37 o
  -2   3   9       18.65       40.56      7.44 o
  -1   3   9       41.24       58.25      4.16 o
   0   3   9        7.10       14.99      4.63 o
   1   3   9     5050.49     5002.61     79.40 o
   2   3   9       22.09       41.58      3.78 o
   3   3   9     3974.36     3859.56     58.80 o
   4   3   9     1075.52     1092.26     24.87 o
   5   3   9       32.95       54.31      9.47 o
   6   3   9      208.35      189.14      8.16 o
   7   3   9     2508.28     2451.56     46.62 o
   8   3   9     4222.38     4339.10     86.33 o
   9   3   9       22.18       25.50      8.24 o
  -4   4   9       20.29       29.88     13.84 o
  -3   4   9     1047.26     1062.39     49.55 o
  -2   4   9     1679.26     1723.56     29.64 o
  -1   4   9    10508.52    10478.65    116.31 o
   0   4   9       13.52       51.50      6.20 o
   1   4   9     4039.31     4137.71     60.40 o
   2   4   9       96.57      105.18      4.96 o
   3   4   9      687.33      689.06     13.53 o
   4   4   9     2178.82     2149.93     34.47 o
   5   4   9     3983.57     3851.75     56.36 o
   6   4   9     9451.50     9278.70    124.37 o
   7   4   9      517.07      488.64     16.28 o
   8   4   9      984.23      981.42     25.40 o
   9   4   9       16.07       23.07      7.68 o
  -4   5   9      225.31      241.92     25.50 o
  -3   5   9     2090.88     2061.38     78.70 o
  -2   5   9      302.90      299.54     16.74 o
  -1   5   9      290.58      307.27     11.86 o
   0   5   9     2060.82     1966.03     29.47 o
   1   5   9     1983.16     1948.20     28.96 o
   2   5   9     3387.63     3383.73     44.91 o
   3   5   9      460.90      459.59     11.57 o
   4   5   9     1311.09     1306.99     32.33 o
   5   5   9      920.34      909.85     20.54 o
   6   5   9      199.36      208.90      9.48 o
   7   5   9     1129.49     1165.69     34.08 o
   8   5   9      986.61     1021.54     26.21 o
   9   5   9      350.07      342.13     21.11 o
  -4   6   9      943.76      867.11     48.09 o
  -3   6   9     1220.38     1326.89     58.29 o
  -2   6   9     2322.28     2295.00     83.07 o
  -1   6   9       45.98       61.94      7.71 o
   0   6   9      709.79      684.22     21.73 o
   1   6   9       17.73       26.44      5.31 o
   2   6   9     2736.63     2716.61     40.12 o
   3   6   9      549.52      572.70     14.55 o
   4   6   9     4044.86     4008.99     57.04 o
   5   6   9     4460.45     4364.57     61.90 o
   6   6   9        6.37        9.33      4.03 o
   7   6   9        0.85       18.90      5.05 o
   8   6   9      365.06      340.97     14.55 o
  -2   7   9        5.70       -0.73      7.29 o
  -1   7   9      908.77      864.82     32.45 o
   0   7   9     7358.27     7211.66    132.77 o
   1   7   9      274.71      293.94     10.34 o
   2   7   9     4519.96     4567.86     75.91 o
   3   7   9     1017.54     1028.38     19.96 o
   4   7   9        9.63       18.77      5.59 o
   5   7   9     1074.51     1061.20     22.97 o
   6   7   9      768.52      771.36     19.33 o
   7   7   9     5145.92     5047.10     85.29 o
   8   7   9       88.82       88.38     14.48 o
  -2   8   9     1526.27     1632.93     75.78 o
  -1   8   9       96.00       94.00     18.22 o
   0   8   9     1145.58     1114.11     39.12 o
   1   8   9      902.82      864.47     45.91 o
   2   8   9       38.99       54.37      8.69 o
   3   8   9     1902.93     1878.52     46.59 o
   4   8   9        1.25       13.74      5.02 o
   5   8   9     1639.72     1579.34     30.60 o
   6   8   9      429.72      439.16     14.44 o
   7   8   9       56.57       68.20      9.04 o
   8   8   9     1826.24     1855.68     46.78 o
  -2   9   9      451.46      482.37     37.89 o
  -1   9   9     4446.36     4433.18    161.76 o
   0   9   9       88.94      107.41     14.16 o
   1   9   9     1969.76     1901.05     57.96 o
   2   9   9      159.10      146.93     15.14 o
   3   9   9      537.78      527.00     20.73 o
   4   9   9      178.28      202.87     12.95 o
   5   9   9     2254.41     2144.71     51.31 o
   6   9   9     3999.22     4003.47     70.84 o
   7   9   9       34.09       44.07      6.83 o
  -1  10   9      190.53      222.24     26.23 o
   0  10   9        2.96        7.71      7.68 o
   1  10   9     1524.37     1456.99     49.98 o
   2  10   9      734.83      718.09     31.94 o
   3  10   9     1539.47     1487.55     40.62 o
   4  10   9      986.91      983.95     31.24 o
   5  10   9      324.33      330.24     17.23 o
   6  10   9       14.96       19.64      6.84 o
   7  10   9       41.55       41.26      6.98 o
   0  11   9       46.97       50.46     12.55 o
   1  11   9      709.60      714.09     34.01 o
   2  11   9      126.55      132.20     16.60 o
   3  11   9      179.45      178.94     13.73 o
   4  11   9     1360.17     1289.48     37.96 o
   5  11   9      825.93      813.26     28.93 o
   6  11   9      649.71      608.98     33.96 o
   2  12   9     1966.78     1989.89     65.43 o
   3  12   9      693.70      700.11     34.48 o
   4  12   9      154.56      162.61     14.18 o
   0  -9  10      337.99      343.06     17.45 o
   1  -9  10      378.65      362.84     17.22 o
  -2  -8  10      537.60      603.57     24.50 o
  -1  -8  10     1130.71     1087.20     32.45 o
   0  -8  10      533.43      562.87     29.97 o
   1  -8  10      297.69      296.42     15.34 o
   2  -8  10        4.94       18.61      5.06 o
   3  -8  10      258.00      263.62     16.18 o
  -3  -7  10      281.70      263.54     15.89 o
  -2  -7  10      556.68      571.09     27.52 o
  -1  -7  10      139.93      152.16     12.90 o
   0  -7  10     1705.95     1722.90     42.44 o
   1  -7  10       10.50       26.59      6.44 o
   2  -7  10     5654.27     5573.16    106.34 o
   3  -7  10     2614.68     2564.47     57.14 o
   4  -7  10      517.83      525.45     20.74 o
   5  -7  10       78.78       74.21     12.76 o
  -3  -6  10      178.58      176.19     13.72 o
  -2  -6  10     2659.15     2632.43     58.75 o
  -1  -6  10       13.42       34.84     10.68 o
   0  -6  10      963.15     1019.20     29.55 o
   1  -6  10      155.80      155.35      9.30 o
   2  -6  10       56.01       71.01      8.39 o
   3  -6  10      251.14      255.89     16.97 o
   4  -6  10      782.09      763.38     25.14 o
   5  -6  10     1572.78     1559.68     40.31 o
  -4  -5  10      218.98      247.75     29.15 o
  -3  -5  10        7.63        9.16      7.00 o
  -2  -5  10       46.17       46.78      7.66 o
  -1  -5  10     1573.69     1614.34     39.96 o
   0  -5  10      924.04      916.33     33.05 o
   1  -5  10     2866.01     2853.12     59.66 o
   2  -5  10        0.62       23.65     17.77 o
   3  -5  10       82.94       85.01      8.65 o
   4  -5  10      524.75      520.52     19.58 o
   5  -5  10     1633.07     1530.00     42.98 o
   6  -5  10     1928.76     1934.75     46.76 o
  -4  -4  10     2173.58     2240.00     64.77 o
  -3  -4  10     6048.18     6031.40    139.11 o
  -2  -4  10      306.30      305.74     15.23 o
  -1  -4  10     3609.12     3567.98     71.52 o
   0  -4  10      371.09      376.61     16.12 o
   1  -4  10     1043.99     1020.48     34.42 o
   2  -4  10      762.80      779.03     23.54 o
   3  -4  10     5981.54     6075.07    116.39 o
   4  -4  10     7092.04     6836.01    125.27 o
   5  -4  10      847.20      868.92     26.51 o
   6  -4  10      914.39      880.56     27.57 o
   7  -4  10      122.15      123.86     11.64 o
  -4  -3  10      248.76      245.26     18.36 o
  -3  -3  10      199.82      212.01     13.71 o
  -2  -3  10       59.65       61.70      8.08 o
  -1  -3  10     2550.89     2626.03     55.81 o
   0  -3  10      143.58      167.88     13.46 o
   1  -3  10     1865.78     1903.65     38.35 o
   2  -3  10      794.10      828.96     22.40 o
   3  -3  10      607.16      581.60     17.83 o
   4  -3  10      120.87      159.40     14.62 o
   5  -3  10       15.49       23.61      5.32 o
   6  -3  10     2155.02     2142.58     49.23 o
   7  -3  10      244.96      269.40     14.64 o
  -4  -2  10      452.52      503.11     37.53 o
  -3  -2  10       54.41       73.33      9.19 o
  -2  -2  10        0.21       25.30     14.55 o
  -1  -2  10       18.47       21.45      5.32 o
   0  -2  10     2243.86     2284.43     43.22 o
   1  -2  10      679.38      662.50     18.06 o
   2  -2  10     7503.41     7471.29    131.57 o
   3  -2  10      649.25      672.05     18.89 o
   4  -2  10     1150.78     1102.07     26.68 o
   5  -2  10        5.18       14.59      4.98 o
   6  -2  10      865.02      822.94     25.60 o
   7  -2  10     2805.15     2770.72     60.44 o
  -4  -1  10        1.50       18.51     11.29 o
  -3  -1  10     1399.65     1367.19     35.85 o
  -2  -1  10     6626.64     6517.70    117.65 o
  -1  -1  10      176.75      183.78      8.62 o
   0  -1  10     7430.85     7338.84    117.55 o
   1  -1  10      411.25      404.44     13.07 o
   2  -1  10      154.97      166.79      8.55 o
   3  -1  10      595.24      642.09     18.10 o
   4  -1  10     4056.83     4131.60     72.53 o
   5  -1  10     7465.56     7200.99    118.45 o
   6  -1  10     1096.14     1057.89     30.09 o
   7  -1  10     2914.73     2861.68     61.74 o
   8  -1  10       15.43       23.57      8.38 o
  -4   0  10     1979.77     1902.89     70.68 o
  -3   0  10      257.41      272.73     14.37 o
  -2   0  10     1070.93     1036.62     24.17 o
  -1   0  10      401.38      398.01     11.89 o
   0   0  10     1100.08     1136.51     24.38 o
   1   0  10     1761.58     1773.60     34.95 o
   2   0  10      346.66      337.67     11.82 o
   3   0  10     2519.35     2559.90     48.04 o
   4   0  10     1010.01     1016.48     24.72 o
   5   0  10        1.38        5.93      3.54 o
   6   0  10      462.17      494.00     18.64 o
   7   0  10     1887.64     1851.74     44.37 o
   8   0  10      797.90      836.34     33.96 o
  -4   1  10      908.90      999.39     37.05 o
  -3   1  10     2461.87     2446.08     58.40 o
  -2   1  10      308.92      323.00     14.38 o
  -1   1  10     1781.17     1840.59     41.09 o
   0   1  10       54.34       51.00      6.10 o
   1   1  10     1643.34     1668.61     32.76 o
   2   1  10        9.81       20.93      5.60 o
   3   1  10     5747.33     5617.61     93.18 o
   4   1  10     3996.05     3951.41     82.38 o
   5   1  10      600.80      582.29     17.82 o
   6   1  10      518.30      552.84     19.76 o
   7   1  10      152.05      166.89     11.76 o
   8   1  10     1506.93     1608.88     87.08 o
  -4   2  10      256.35      300.54     20.31 o
  -3   2  10      282.39      309.09     15.26 o
  -2   2  10      410.50      441.54     16.82 o
  -1   2  10     6002.34     5874.93     74.51 o
   0   2  10       67.23       67.37      6.00 o
   1   2  10    10547.80    10511.09    157.92 o
   2   2  10     2405.20     2354.05     43.80 o
   3   2  10     1924.59     1891.48     37.41 o
   4   2  10       37.81       47.19      5.45 o
   5   2  10     1775.53     1806.53     37.72 o
   6   2  10     5749.92     5575.88    104.94 o
   7   2  10       55.93       61.31      8.10 o
   8   2  10     3494.54     3540.20     63.91 o
  -4   3  10      113.70      140.63     22.59 o
  -3   3  10     1635.67     1692.94     59.54 o
  -2   3  10      287.45      289.82     14.38 o
  -1   3  10     2961.57     3017.55     39.12 o
   0   3  10      156.71      154.51      7.22 o
   1   3  10       40.02       83.31     14.83 o
   2   3  10     3447.85     3449.83     53.78 o
   3   3  10       22.75       27.57      4.86 o
   4   3  10     5006.75     4856.00     82.61 o
   5   3  10      151.54      156.61      8.91 o
   6   3  10       13.21       29.99      5.27 o
   7   3  10     1936.18     2060.60     41.61 o
   8   3  10      512.27      503.58     17.44 o
  -4   4  10      206.79      197.47     25.50 o
  -3   4  10      523.29      480.19     32.79 o
  -2   4  10     4649.27     4613.91     96.86 o
  -1   4  10       57.93       77.30      5.08 o
   0   4  10     4457.93     4545.79     59.76 o
   1   4  10      760.50      724.74     16.73 o
   2   4  10      125.31      156.72      7.99 o
   3   4  10        2.19       16.15      5.99 o
   4   4  10     4562.24     4410.19     67.70 o
   5   4  10     6530.42     6479.90    161.44 o
   6   4  10      924.25      888.34     23.13 o
   7   4  10     2810.23     2810.38     52.80 o
   8   4  10       31.63       31.15      6.19 o
  -3   5  10       82.80      115.13     19.67 o
  -2   5  10     1693.60     1773.56     69.22 o
  -1   5  10       39.49       55.58      5.46 o
   0   5  10     1606.70     1524.65     25.14 o
   1   5  10      520.73      534.41     14.02 o
   2   5  10     4298.41     4310.40     55.92 o
   3   5  10     2761.03     2745.99     41.24 o
   4   5  10     1394.14     1362.19     23.10 o
   5   5  10      423.47      414.47     14.55 o
   6   5  10      157.15      168.56      9.73 o
   7   5  10     2281.02     2339.43     46.35 o
   8   5  10      151.95      133.02     10.38 o
  -1   6  10      482.39      459.37     18.09 o
   0   6  10     1029.93     1029.98     24.94 o
   1   6  10       11.44       14.67      4.24 o
   2   6  10      481.68      475.94     11.67 o
   3   6  10     2248.30     2251.94     33.22 o
   4   6  10     1043.69     1047.63     22.62 o
   5   6  10     1906.78     1788.12     33.25 o
   6   6  10       26.68       33.78      7.89 o
   7   6  10      148.02      142.49     10.23 o
   8   6  10      798.00      840.51     24.21 o
  -2   7  10      112.16      111.49     19.67 o
  -1   7  10     4413.04     4045.53    145.00 o
   0   7  10      197.01      177.69     10.26 o
   1   7  10     4579.41     4575.72     78.32 o
   2   7  10     2057.96     2005.75     40.79 o
   3   7  10      198.38      200.04      9.09 o
   4   7  10       24.99       30.29      4.84 o
   5   7  10     1509.81     1485.68     29.57 o
   6   7  10     5989.01     6099.74     99.98 o
   7   7  10      126.06      120.83     10.07 o
   8   7  10     3422.05     3447.79     64.37 o
  -2   8  10       24.14       36.43     13.84 o
  -1   8  10     2943.11     2919.75    114.40 o
   0   8  10       92.29       96.15     12.62 o
   1   8  10      116.96       89.05      8.71 o
   2   8  10      374.62      384.29     15.09 o
   3   8  10     1576.59     1527.92     34.52 o
   4   8  10     3654.32     3555.47     56.58 o
   5   8  10      227.81      239.48     10.71 o
   6   8  10      975.82      989.37     23.45 o
   7   8  10      115.34      131.70     10.80 o
  -1   9  10       12.04       16.76     10.93 o
   0   9  10      705.41      697.87     31.68 o
   1   9  10      139.01      155.25     15.66 o
   2   9  10       13.18       17.21      6.44 o
   3   9  10      659.78      652.31     25.63 o
   4   9  10     1217.57     1190.38     34.90 o
   5   9  10     1970.02     1963.15     49.19 o
   6   9  10      639.14      643.88     20.49 o
   7   9  10      487.31      482.16     20.64 o
   0  10  10      933.37      871.29     44.08 o
   1  10  10      148.88      168.91     17.43 o
   2  10  10     2754.82     2644.13     62.12 o
   3  10  10     1808.78     1746.29     46.11 o
   4  10  10      826.85      763.07     27.30 o
   5  10  10      306.12      310.44     17.04 o
   6  10  10      245.67      250.41     16.94 o
   2  11  10       73.23       73.35     20.04 o
   3  11  10      137.80      130.51     13.11 o
   4  11  10       16.05       17.91      8.00 o
   5  11  10     1174.33     1141.60     44.88 o
   1  -8  11      397.77      421.78     19.24 o
  -1  -7  11      684.23      697.56     29.77 o
   0  -7  11      103.99       92.74     10.50 o
   1  -7  11     3062.50     2999.06     64.66 o
   2  -7  11      329.84      372.47     18.24 o
   3  -7  11     1548.61     1562.42     41.23 o
  -2  -6  11      314.72      322.77     17.08 o
  -1  -6  11     4406.33     4399.03     87.91 o
   0  -6  11      119.00      122.75     11.36 o
   1  -6  11     1462.67     1394.06     44.05 o
   2  -6  11       65.84       62.66      8.41 o
   3  -6  11     1946.49     2048.51     49.21 o
   4  -6  11     2448.95     2424.81     55.88 o
   5  -6  11     1105.73     1163.89     34.40 o
  -3  -5  11     1011.62     1039.34     41.22 o
  -2  -5  11        0.95        7.06      5.56 o
  -1  -5  11      110.42      101.21     10.50 o
   0  -5  11      106.52      150.21     16.00 o
   1  -5  11      571.58      578.46     26.26 o
   2  -5  11     1686.46     1658.47     40.87 o
   3  -5  11      709.90      701.58     46.34 o
   4  -5  11       54.97       66.43      8.68 o
   5  -5  11       88.67       85.48      9.93 o
  -3  -4  11      435.36      462.36     26.02 o
  -2  -4  11      910.15      968.90     29.83 o
  -1  -4  11        6.01        8.41      5.14 o
   0  -4  11      191.78      201.77     12.31 o
   1  -4  11       16.98       17.84      6.43 o
   2  -4  11     3543.38     3482.02    122.52 o
   3  -4  11     2041.82     2100.47     48.41 o
   4  -4  11     1925.12     1887.65     45.10 o
   5  -4  11     1272.09     1338.65     44.33 o
   6  -4  11        3.13        4.52      4.82 o
  -3  -3  11      136.81      141.31     12.94 o
  -2  -3  11     1325.12     1332.28     36.12 o
  -1  -3  11      187.45      200.57     12.46 o
   0  -3  11     8530.92     8440.07    149.00 o
   1  -3  11     2312.44     2233.05     49.32 o
   2  -3  11     2127.40     2150.67     48.06 o
   3  -3  11      773.67      742.05     23.69 o
   4  -3  11     1101.84     1023.24     29.41 o
   5  -3  11     2348.38     2282.43     52.04 o
   6  -3  11      320.31      350.21     16.49 o
   7  -3  11     3939.51     3962.15     81.96 o
  -3  -2  11       22.28       55.10     22.78 o
  -2  -2  11     2526.21     2517.18     55.64 o
  -1  -2  11        3.63       14.75      5.45 o
   0  -2  11       87.70      102.85     10.16 o
   1  -2  11     1492.72     1493.21     36.31 o
   2  -2  11       32.58       32.40      5.86 o
   3  -2  11     3216.01     3125.96     64.45 o
   4  -2  11       77.36       74.23      8.39 o
   5  -2  11      150.31      146.59     11.18 o
   6  -2  11      316.65      335.99     16.24 o
   7  -2  11      422.10      464.50     19.74 o
  -3  -1  11     2571.31     2491.11     55.86 o
  -2  -1  11      275.20      282.87     18.29 o
  -1  -1  11     3680.03     3693.14     73.48 o
   0  -1  11      307.44      313.28     14.44 o
   1  -1  11      518.69      528.93     18.48 o
   2  -1  11       67.46       77.57      8.49 o
   3  -1  11     2546.11     2478.86     53.25 o
   4  -1  11     4128.19     4154.93    174.35 o
   5  -1  11     2375.48     2262.63     51.01 o
   6  -1  11     5402.83     5182.95     99.87 o
   7  -1  11       90.70       98.12     10.37 o
  -3   0  11     2392.03     2404.70     54.04 o
  -2   0  11       12.27       26.30      6.20 o
  -1   0  11      298.90      285.82     13.99 o
   0   0  11        3.24       16.78      4.84 o
   1   0  11     5153.13     5174.59    100.76 o
   2   0  11     3218.66     3344.07     60.37 o
   3   0  11     2311.24     2233.74     49.06 o
   4   0  11     1940.06     1904.35     44.01 o
   5   0  11       98.38       95.72      9.35 o
   6   0  11     1454.91     1497.44     38.38 o
   7   0  11       30.48       46.10     13.79 o
   8   0  11     3348.42     3437.22     73.66 o
  -3   1  11      755.59      753.24     25.46 o
  -2   1  11      407.02      418.82     24.77 o
  -1   1  11     1583.85     1662.26     52.08 o
   0   1  11       49.70       58.46      9.84 o
   1   1  11      827.10      807.55     19.57 o
   2   1  11     1345.00     1349.51     29.48 o
   3   1  11      407.71      396.95     13.84 o
   4   1  11     3038.83     2920.91     61.09 o
   5   1  11       26.22       42.11      8.55 o
   6   1  11      731.89      752.21     24.66 o
   7   1  11      245.55      279.31     19.01 o
   8   1  11        3.23        9.03      5.36 o
  -3   2  11       14.35       20.28      7.07 o
  -2   2  11     1418.50     1349.47     34.33 o
  -1   2  11       23.13       36.51      7.39 o
   0   2  11     6645.61     6689.60    105.04 o
   1   2  11     2923.30     2864.36     63.89 o
   2   2  11     1412.60     1422.42     31.55 o
   3   2  11      424.13      481.59     32.18 o
   4   2  11     1614.08     1664.88     39.93 o
   5   2  11     5072.82     5112.62     97.63 o
   6   2  11      696.68      742.77     24.54 o
   7   2  11     5611.50     5548.92    106.79 o
   8   2  11      212.23      232.36     12.19 o
  -3   3  11       65.80       93.27     13.07 o
  -2   3  11     4933.64     4956.65     91.41 o
  -1   3  11      423.52      419.80     12.57 o
   0   3  11       62.74       94.39     10.63 o
   1   3  11        6.21        9.27      3.68 o
   2   3  11     1035.45     1050.69     21.53 o
   3   3  11     3465.52     3606.99     64.17 o
   4   3  11      661.12      645.02     28.37 o
   5   3  11     2712.63     2653.00     57.29 o
   6   3  11       71.70       66.57      8.27 o
   7   3  11       18.02       32.33      6.10 o
   8   3  11      107.90      105.96      9.74 o
  -3   4  11      606.97      545.04     36.43 o
  -2   4  11       26.01       45.91     13.12 o
  -1   4  11     1215.24     1243.32     24.23 o
   0   4  11      463.50      502.04     11.62 o
   1   4  11      363.79      389.54     10.81 o
   2   4  11     1021.13     1037.81     22.19 o
   3   4  11      470.35      465.16     15.42 o
   4   4  11     1359.11     1337.42     29.75 o
   5   4  11     2064.81     2011.40     40.41 o
   6   4  11     2247.13     2244.00     68.78 o
   7   4  11      275.97      287.19     13.20 o
   8   4  11       44.82       44.92      7.27 o
  -1   5  11      144.89      156.25     13.13 o
   0   5  11        0.28        5.68      4.16 o
   1   5  11     6028.90     5953.13     85.71 o
   2   5  11     2865.53     2842.14     46.38 o
   3   5  11     3681.91     3583.90     56.36 o
   4   5  11     1772.72     1746.42     33.32 o
   5   5  11      192.20      201.70     10.60 o
   6   5  11     1769.74     1842.36     38.88 o
   7   5  11       69.84       92.22      8.84 o
   8   5  11     4413.90     4451.40     78.67 o
  -1   6  11     2722.67     2649.44     76.51 o
   0   6  11      608.15      601.60     18.37 o
   1   6  11      902.46      899.34     23.67 o
   2   6  11       39.81       41.55      5.12 o
   3   6  11       76.88       90.51      7.16 o
   4   6  11     2588.91     2526.85     43.27 o
   5   6  11       73.33       86.80     10.23 o
   6   6  11     3215.58     3099.72     57.87 o
   7   6  11        6.29       10.51      4.78 o
   8   6  11       65.42       69.23      8.57 o
  -1   7  11       72.17       82.59     11.82 o
   0   7  11     1640.68     1611.76     51.22 o
   1   7  11      103.75      103.17      8.98 o
   2   7  11      622.48      642.09     19.85 o
   3   7  11       49.62       49.93      5.68 o
   4   7  11       90.96       91.05      7.44 o
   5   7  11     1994.19     1949.61     36.56 o
   6   7  11      213.31      227.36     12.33 o
   7   7  11     2672.57     2688.78     53.14 o
  -1   8  11      387.50      403.92     23.17 o
   0   8  11       28.54       47.33      8.92 o
   1   8  11       21.26       41.43      6.51 o
   2   8  11     3153.67     3022.34     57.65 o
   3   8  11     3333.51     3257.69     61.48 o
   4   8  11     1124.21     1082.62     28.41 o
   5   8  11     2561.90     2576.70     45.36 o
   6   8  11       16.48       24.89      5.30 o
   7   8  11       13.08       15.65      5.68 o
   0   9  11     1486.70     1421.24     42.85 o
   1   9  11      960.94      916.31     30.53 o
   2   9  11     1596.40     1524.19     45.30 o
   3   9  11      321.78      304.39     14.65 o
   4   9  11       77.42       83.37      9.20 o
   5   9  11      786.18      789.70     24.33 o
   6   9  11      213.02      229.15     14.41 o
   2  10  11      981.34      932.80     31.67 o
   3  10  11      913.09      882.00     30.52 o
   4  10  11      584.24      555.62     23.51 o
   5  10  11        0.84        8.16      6.12 o
   0  -6  12     1283.37     1265.35     36.31 o
   1  -6  12      238.01      247.33     14.99 o
   2  -6  12      682.64      688.86     30.58 o
   3  -6  12      981.42     1045.15     32.14 o
  -1  -5  12      100.23      113.91     11.89 o
   0  -5  12     1912.75     1937.38     47.67 o
   1  -5  12     1302.95     1323.61     41.48 o
   2  -5  12     2160.59     2166.73     50.85 o
   3  -5  12     1786.41     1847.05     45.90 o
   4  -5  12       38.94       55.12     11.45 o
  -2  -4  12      997.76     1054.56     32.71 o
  -1  -4  12       28.46       46.37      8.13 o
   0  -4  12      958.27      939.01     29.59 o
   1  -4  12       81.93       96.62     14.57 o
   2  -4  12       87.51       83.42      9.37 o
   3  -4  12     1650.03     1593.96     40.61 o
   4  -4  12       83.67       92.83      9.96 o
   5  -4  12     1157.66     1108.22     33.15 o
  -2  -3  12       76.08       76.33     12.62 o
  -1  -3  12     4056.74     4105.10    182.17 o
   0  -3  12     1248.28     1206.99     33.92 o
   1  -3  12     2215.98     2133.65     60.50 o
   2  -3  12      609.63      635.71     22.29 o
   3  -3  12      220.09      215.55     12.76 o
   4  -3  12      807.56      803.08     26.33 o
   5  -3  12      960.36      960.82     29.70 o
   6  -3  12     4413.62     4429.26     89.89 o
  -2  -2  12      131.08      120.88     18.58 o
  -1  -2  12      971.62     1027.35     30.69 o
   0  -2  12      497.54      522.45     24.22 o
   1  -2  12      821.63      813.09     31.66 o
   2  -2  12     1393.52     1445.18     37.01 o
   3  -2  12     1788.59     1723.73     42.04 o
   4  -2  12     2837.66     2761.82     60.26 o
   5  -2  12      149.72      160.88     11.76 o
   6  -2  12       23.76       25.83      6.57 o
  -2  -1  12      479.31      478.96     19.97 o
  -1  -1  12      504.89      555.85     21.16 o
   0  -1  12      948.59      969.50     28.89 o
   1  -1  12      282.16      315.84     14.69 o
   2  -1  12       17.42       35.44      6.44 o
   3  -1  12      561.07      588.67     21.03 o
   4  -1  12     1884.39     1894.60     54.63 o
   5  -1  12     2133.47     2075.07     50.02 o
   6  -1  12      551.42      520.01     20.58 o
   7  -1  12      210.57      207.91     13.87 o
  -2   0  12       80.74       98.18     10.55 o
  -1   0  12       29.28       26.32      6.22 o
   0   0  12     4789.35     4741.97     90.57 o
   1   0  12     2160.35     2147.94     48.22 o
   2   0  12     4152.47     3998.43     79.32 o
   3   0  12     3094.13     3043.55     63.91 o
   4   0  12        8.44       12.57      4.76 o
   5   0  12        0.95       13.29      8.63 o
   6   0  12      444.89      438.30     18.90 o
   7   0  12     4143.14     4160.81     85.44 o
  -2   1  12     2596.36     2642.81     57.30 o
  -1   1  12      638.82      656.80     19.10 o
   0   1  12     2563.25     2576.47     55.52 o
   1   1  12      699.23      683.63     22.24 o
   2   1  12      101.34      111.07     11.43 o
   3   1  12     1714.89     1682.23     40.93 o
   4   1  12      467.21      464.46     18.50 o
   5   1  12     4362.79     4374.52     87.11 o
   6   1  12       48.37       45.22      7.66 o
   7   1  12      486.96      438.20     19.45 o
  -2   2  12       46.08       67.88      8.67 o
  -1   2  12     1288.26     1272.65     28.76 o
   0   2  12      100.29       99.28      9.53 o
   1   2  12     1066.21     1086.44     29.57 o
   2   2  12       40.60       46.41      6.70 o
   3   2  12      142.02      128.20     17.85 o
   4   2  12     1352.10     1418.90     36.72 o
   5   2  12      535.87      562.50     21.01 o
   6   2  12     3981.63     3958.18     81.00 o
   7   2  12       49.06       39.61      7.28 o
  -2   3  12      129.97      134.01     11.90 o
  -1   3  12      538.39      598.59     20.74 o
   0   3  12       92.57      101.82      6.63 o
   1   3  12     3470.43     3436.94     69.36 o
   2   3  12     2054.73     2026.31     61.46 o
   3   3  12     3241.91     3186.48     66.13 o
   4   3  12     6232.91     6162.28    130.18 o
   5   3  12       14.07       27.30      7.81 o
   6   3  12      460.40      461.19     19.47 o
   7   3  12      235.68      257.50     12.98 o
  -2   4  12        0.36       10.20     10.20 o
  -1   4  12     2160.03     2281.12     49.07 o
   0   4  12     1953.62     1935.08     31.62 o
   1   4  12     2338.11     2426.92     41.48 o
   2   4  12     1176.87     1127.93     25.36 o
   3   4  12        2.23        9.14      4.06 o
   4   4  12      899.73      891.50     23.85 o
   5   4  12      167.41      171.69     10.34 o
   6   4  12     1023.77      989.35     26.40 o
   7   4  12      120.38      123.62     10.41 o
   0   5  12     1516.76     1501.89     35.30 o
   1   5  12     1755.07     1687.00     31.88 o
   2   5  12     1492.96     1517.25     32.55 o
   3   5  12     1246.28     1230.91     26.15 o
   4   5  12      265.98      272.75     12.50 o
   5   5  12      328.63      357.32     14.52 o
   6   5  12      100.10      100.57      9.26 o
   7   5  12     3166.57     3177.63     60.45 o
   0   6  12     1339.75     1331.27     31.32 o
   1   6  12      266.18      287.62     13.20 o
   2   6  12      788.44      777.34     19.50 o
   3   6  12     1177.69     1153.75     25.23 o
   4   6  12      681.67      671.50     18.35 o
   5   6  12     6396.62     6353.38    104.43 o
   6   6  12       60.98       69.39      7.97 o
   7   6  12     1150.90     1168.90     30.58 o
   0   7  12      548.44      605.52     19.93 o
   1   7  12     1239.80     1213.23     30.33 o
   2   7  12     1557.94     1587.90     36.60 o
   3   7  12     1360.99     1306.00     39.44 o
   4   7  12      130.71      133.83      9.04 o
   5   7  12        0.57       10.82      4.94 o
   6   7  12      212.51      229.07     12.53 o
   1   8  12      400.38      396.81     16.34 o
   2   8  12     2059.36     1983.01     43.34 o
   3   8  12      607.11      579.39     20.03 o
   4   8  12     2399.59     2297.11     48.27 o
   5   8  12      124.95      118.83      9.14 o
   6   8  12        1.91       14.09      5.29 o
   2   9  12     1421.30     1364.33     34.40 o
   3   9  12      281.57      293.44     14.92 o
   4   9  12      298.62      276.92     14.41 o
   5   9  12        9.24       12.27      6.42 o
   0  -4  13     1068.13     1071.11     32.95 o
   1  -4  13       53.90       53.75      8.61 o
   2  -4  13      377.92      404.11     22.92 o
   3  -4  13      484.08      496.01     20.86 o
   4  -4  13     2304.79     2298.82     60.60 o
   0  -3  13      803.77      806.29     27.61 o
   1  -3  13       24.79       25.43      6.44 o
   2  -3  13      543.01      598.94     44.08 o
   3  -3  13      443.41      502.23     20.55 o
   4  -3  13      208.73      228.62     14.16 o
   5  -3  13     1840.48     1679.57     77.24 o
  -1  -2  13      249.90      248.01     15.13 o
   0  -2  13     1222.78     1196.30     34.64 o
   1  -2  13      688.14      668.22     29.37 o
   2  -2  13     2293.67     2230.68     51.58 o
   3  -2  13     5069.00     5049.02     98.80 o
   4  -2  13      179.46      189.54     13.32 o
   5  -2  13     1754.22     1711.36     44.43 o
  -1  -1  13      893.60      883.91     28.56 o
   0  -1  13     2037.59     2139.17     50.62 o
   1  -1  13     1039.96     1089.13     38.88 o
   2  -1  13      112.36      120.42     10.58 o
   3  -1  13       93.96      103.42     10.50 o
   4  -1  13        5.38        5.63      4.59 o
   5  -1  13     1544.09     1552.56     41.08 o
   6  -1  13      232.21      240.50     14.64 o
  -1   0  13      187.24      203.96     13.57 o
   0   0  13      447.15      505.07     30.37 o
   1   0  13     1353.00     1320.02     43.54 o
   2   0  13      728.28      759.94     24.93 o
   3   0  13      802.85      825.80     26.50 o
   4   0  13        4.61        8.11      5.17 o
   5   0  13      206.98      226.97     26.02 o
   6   0  13     2332.85     2367.51     56.05 o
  -1   1  13     2371.98     2326.65     52.55 o
   0   1  13      806.20      749.44     25.24 o
   1   1  13      186.91      215.79     12.74 o
   2   1  13      310.83      311.62     15.26 o
   3   1  13      891.70      912.19     28.18 o
   4   1  13     5558.12     5497.06    106.08 o
   5   1  13        2.10        6.16      5.18 o
   6   1  13     2127.07     2116.80     51.57 o
  -1   2  13      388.87      441.41     18.77 o
   0   2  13     1011.10     1050.26     30.70 o
   1   2  13     1507.98     1547.54     38.94 o
   2   2  13     2766.41     2759.49     59.97 o
   3   2  13      179.10      182.82     11.91 o
   4   2  13      228.87      233.60     17.28 o
   5   2  13       98.25      100.86     10.72 o
   6   2  13      553.36      557.08     22.29 o
  -1   3  13      163.97      204.92     13.00 o
   0   3  13       69.11       69.62      6.71 o
   1   3  13     1119.92     1016.33     29.57 o
   2   3  13      800.85      832.97     26.21 o
   3   3  13     3217.12     3091.38     66.02 o
   4   3  13      371.99      397.14     21.89 o
   5   3  13      779.75      773.05     26.35 o
   6   3  13       21.69       17.23      6.13 o
   0   4  13     1760.20     1803.59     37.86 o
   1   4  13     1379.43     1327.05     27.60 o
   2   4  13       19.41       20.53      5.10 o
   3   4  13        1.08        8.45      4.31 o
   4   4  13      188.25      194.22     11.18 o
   5   4  13     2753.44     2695.12     90.24 o
   6   4  13        8.04       25.09      5.86 o
   0   5  13        2.29        7.19      7.46 o
   1   5  13      411.55      473.60     15.00 o
   2   5  13      163.11      192.49      9.84 o
   3   5  13     2364.81     2391.09     47.67 o
   4   5  13        8.77       11.13      4.81 o
   5   5  13      157.88      172.26     10.90 o
   6   5  13      347.26      342.92     15.34 o
   1   6  13       67.86       75.53      8.43 o
   2   6  13      139.44      135.94     10.45 o
   3   6  13      300.92      294.66     12.14 o
   4   6  13     4114.82     4081.20     72.77 o
   5   6  13        0.29       15.32      5.32 o
   6   6  13     1820.66     1794.54     40.48 o
   2   7  13     2725.75     2599.57     70.59 o
   3   7  13        8.87       12.92      5.12 o
   4   7  13      351.49      367.18     14.06 o
   5   7  13      108.43       97.45      9.63 o
   2  -2  14     1682.09     1690.17     54.31 o
   3  -2  14      412.29      423.93     19.34 o
   1  -1  14      523.20      521.08     21.59 o
   2  -1  14      458.02      482.75     25.50 o
   3  -1  14      485.06      474.72     20.31 o
   4  -1  14      989.67      953.52     30.57 o
   1   0  14        1.50       12.67      7.16 o
   2   0  14     2482.98     2533.56     57.61 o
   3   0  14       59.19       58.01      8.65 o
   4   0  14      734.90      732.06     26.06 o
   1   1  14       27.06       47.61     10.27 o
   2   1  14      173.10      157.72     12.53 o
   3   1  14     2560.93     2521.40     57.76 o
   4   1  14      175.61      166.17     13.27 o
   5   1  14     3842.78     3846.99     81.30 o
   1   2  14     2173.55     2075.86     60.77 o
   2   2  14      237.02      253.15     14.57 o
   3   2  14     1510.27     1478.24     39.80 o
   4   2  14      638.86      623.20     23.82 o
   5   2  14      547.67      528.74     44.94 o
   1   3  14       23.18       29.62      8.71 o
   2   3  14      343.97      334.78     16.49 o
   3   3  14     1186.77     1222.44     35.04 o
   4   3  14       45.48       67.27     18.43 o
   5   3  14      463.28      450.49     28.90 o
   1   4  14      566.37      652.88     42.99 o
   2   4  14      641.39      679.57     21.20 o
   3   4  14       40.62       52.11      7.25 o
   4   4  14     2158.85     2116.52     44.96 o
   5   4  14        0.25        1.67      4.52 o
   2   5  14     2243.96     2178.46     45.20 o
   3   5  14       51.74       62.59      7.91 o
   4   5  14     2096.13     2105.82     44.92 o
 
